# Supplementary material for: Global analysis of bovine milk protein variants using multi-breed DNA sequence data
Source: BMC Genomics. 2026 Apr 10;27:476. doi: 10.1186/s12864-026-12836-2 (PMC13182118; doi:10.1186/s12864-026-12836-2)
Supplement: Supplementary file 2 — Additional file 2: Supplementary Table S1. Origin of breeds or samples. Supplementary Table S2. List of the polymorphisms detected within six milk protein genes (CSN1S1, CSN2, CSN1S2, CSN3, LALBA, LGB) and their 2,000-bp upstream and downstream region. Supplementary Table S3. Number of variants (proportion in parentheses) found in the milk protein genes (CSN1S1, CSN1S2, CSN2, CSN3, LALBA, PAEP) and their 2,000-bp upstream and downstream region. Supplementary Table S4. Description (location, allele and ID) of the missense variations of the six milk protein genes (CSN1S1, CSN2, CSN1S2, CSN3, LALBA, LGB), their effects on the protein and allele frequencies in different breeds. Supplementary Table S5. Amino acid exchanges and position within the mature protein of αS1-CN variants in Bos genus. Variants in green sheet were known variants detected in this study. Variants in grey sheet were novel variants detected in this study. Supplementary Table S6. Amino acid exchanges and position within the mature protein of β-CN variants in Bos genus. Variants in green sheet were known variants detected in this study. Variants in grey sheet were novel variants detected in this study. Supplementary Table S7. Amino acid exchanges and position within the mature protein of αS2-CN variants in Bos genus. Variants in green sheet were known variants detected in this study. Variants in grey sheet were novel variants detected in this study. Supplementary Table S8. Amino acid exchanges and position within the mature protein of κ-CN variants in Bos genus. Variants in green sheet were known variants detected in this study. Variants in grey sheet were novel variants detected in this study Supplementary Table S9. Amino acid exchanges and position within the mature protein of α-LA variants in Bos genus. Variants in green sheet were known variants detected in this study. Variants in grey sheet were novel variants detected in this study. Supplementary Table S10. Amino acid exchanges and position withi [file 12864_2026_12836_MOESM2_ESM.xlsx]

## Sheet: Supplementary Table S1
Supplementary Table S1. Origin of breeds or samples
Breed	Country–sample origin	Project-sample origin	sub-species	Number of animals (n)
Abondance	France	1000 Bull Genome	Bos taurus taurus	9
Aubrac	France	1000 Bull Genome	Bos taurus taurus	9
Blonde d'Aquitaine	France	1000 Bull Genome	Bos taurus taurus	41
Limousin	France, Canada, United States	1000 Bull Genome	Bos taurus taurus	99
Maine Anjou	United States	1000 Bull Genome	Bos taurus taurus	28
Montbeliarde	France	1000 Bull Genome	Bos taurus taurus	63
Normande	France	1000 Bull Genome	Bos taurus taurus	44
Parthenaise	France	1000 Bull Genome	Bos taurus taurus	2
Salers	France, United States	1000 Bull Genome	Bos taurus taurus	12
Tarentaise	France, United States	1000 Bull Genome	Bos taurus taurus	12
Vosgienne	France	1000 Bull Genome	Bos taurus taurus	4
Belgian Blue	Belgium, United Kingdom, Ireland	1000 Bull Genome	Bos taurus taurus	9
Belted Galloway	Australia	1000 Bull Genome	Bos taurus taurus	2
Brown Swiss	Switzerland, Germany, Italy, United States	1000 Bull Genome	Bos taurus taurus	190
Charolais	Canada, France, United Kingdom, Ireland, United States	1000 Bull Genome	Bos taurus taurus	143
Chianina	Italy	1000 Bull Genome	Bos taurus taurus	4
Danish Red	Denmark	1000 Bull Genome	Bos taurus taurus	69
Dexter	Australia	1000 Bull Genome	Bos taurus taurus	2
Finnish Ayrshire	Finland	1000 Bull Genome	Bos taurus taurus	32
Dutch Friesian	Netherlands	OPTIBOV, 1000 Bull Genome	Bos taurus taurus	55
Gelbvieh	United States	1000 Bull Genome	Bos taurus taurus	59
German Red Angler	Germany	1000 Bull Genome	Bos taurus taurus	6
Guernsey	United States, United Kingdom	1000 Bull Genome	Bos taurus taurus	20
Hereford	Australia, Canada, New Zealand, United States	1000 Bull Genome	Bos taurus taurus	108
Highland	United Kingdom, Switzerland	1000 Bull Genome	Bos taurus taurus	4
Hinterwaelder	Germany	1000 Bull Genome	Bos taurus taurus	3
Holstein Friesian	Netherlands, Australia, Austria, Canada, Switzerland, Germany, Denmark, Spain, France, United States, United Kingdom, Italy, Finland, Portugal, Egypt, Uganda, South Africa, others	OPTIBOV, 1000 Bull Genome	Bos taurus taurus	936
Jersey	Canada, United States, Australia, others	1000 Bull Genome	Bos taurus taurus	96
Jutland	Denmark	1000 Bull Genome	Bos taurus taurus	5
Norwegian Red	Norway	1000 Bull Genome	Bos taurus taurus	21
Piedmontese	Italy, Switzerland	1000 Bull Genome	Bos taurus taurus	9
Romagnola	Italy, United States	1000 Bull Genome	Bos taurus taurus	5
San Martinero	United States	1000 Bull Genome	Bos taurus taurus	2
Simmental	United States, Switzerland	1000 Bull Genome	Bos taurus taurus	255
Swedish Red	Sweden	1000 Bull Genome	Bos taurus taurus	35
Vorderwaelder	Germany	1000 Bull Genome	Bos taurus taurus	6
Angus	Australia, Canada, New Zealand, United Kingdom, Ireland, others	1000 Bull Genome	Bos taurus taurus	330
Deep Red	Netherland	OPTIBOV	Bos taurus taurus	24
Dutch Belted	Netherland	OPTIBOV	Bos taurus taurus	23
Groningen White Headed	Netherland	OPTIBOV	Bos taurus taurus	21
Meuse Rhine Yssel	Netherland, Germany	OPTIBOV	Bos taurus taurus	27
Eastern Finncattle	Finland	OPTIBOV	Bos taurus taurus	25
Northern Finncattle	Finland	OPTIBOV	Bos taurus taurus	25
Western Finncattle	Finland	OPTIBOV	Bos taurus taurus	25
Limonero	United States	1000 Bull Genome	Bos taurus taurus	9
Barrosa	Portugal	OPTIBOV	Bos taurus taurus	28
Mertolenga	Portugal	OPTIBOV	Bos taurus taurus	29
Mirandesa	Portugal	OPTIBOV	Bos taurus taurus	27
Menofi	Egypt	OPTIBOV	Bos taurus taurus	3
Domiaty	Egypt	OPTIBOV	Bos taurus taurus	10
Maryuti	Egypt	OPTIBOV	Bos taurus taurus	12
Shorthorn	United States, Denmark	1000 Bull Genome	Bos taurus taurus	13
Stabilizer	New Zealand	1000 Bull Genome	Bos taurus taurus	2
Texas Longhorn	United States	1000 Bull Genome	Bos taurus taurus	4
Tyrolean Grey	Austria, Switzerland, Italy	1000 Bull Genome	Bos taurus taurus	4
Muturu	Nigeria	1000 Bull Genome	Bos taurus taurus	10
NDama	Guinea, Benin, United States	1000 Bull Genome	Bos taurus taurus	12
Sheko	Ethiopia	1000 Bull Genome	Bos taurus taurus	4
Hanwoo	South Korea	1000 Bull Genome	Bos taurus taurus	24
Mishima	Japan	1000 Bull Genome	Bos taurus taurus	8
Yakut	Russia	1000 Bull Genome	Bos taurus taurus	20
Kholmogory	Russia	1000 Bull Genome	Bos taurus taurus	20
Brahman	India, Australia, United States	1000 Bull Genome	Bos taurus indicus	211
Gir	India, United States	1000 Bull Genome	Bos taurus indicus	7
Nelore	India, United States	1000 Bull Genome	Bos taurus indicus	12
Red Sindhi	India, Australia	1000 Bull Genome	Bos taurus indicus	2
Ankole	Uganda	OPTIBOV	Bos taurus indicus	29
Karamojong	Uganda	OPTIBOV	Bos taurus indicus	11
Nganda	Uganda	OPTIBOV	Bos taurus indicus	27
Nkedi	Uganda	OPTIBOV	Bos taurus indicus	19
Ntuuku	Uganda	OPTIBOV	Bos taurus indicus	19
Boran	Kenya	1000 Bull Genome	Bos taurus indicus	11
Kenana	Sudan	1000 Bull Genome	Bos taurus indicus	9
Fogera	Ethiopia	1000 Bull Genome	Bos taurus indicus	5
Ogaden	Ethiopia	1000 Bull Genome	Bos taurus indicus	9
Afrikaner	South Africa	OPTIBOV, 1000 Bull Genome	Sanga1	45
		1000 Bull Genome
Bonsmara	South Africa	OPTIBOV	Sanga	20
Nguni	South Africa	OPTIBOV	Sanga	40
Tuli	South Africa	OPTIBOV, 1000 Bull Genome	Sanga	22
		1000 Bull Genome
Kazakh	United States, Russia	1000 Bull Genome	Bos taurus taurus	9
Yanbian	China	1000 Bull Genome	Bos taurus taurus	3
Dianzhong	China	1000 Bull Genome	Bos taurus indicus	6
Guangfeng	China	1000 Bull Genome	Bos taurus indicus	4
Jian	China	1000 Bull Genome	Bos taurus indicus	4
Jinjiang	China	1000 Bull Genome	Bos taurus indicus	4
Leiqiong	China	1000 Bull Genome	Bos taurus indicus	3
Wannan	China	1000 Bull Genome	Bos taurus indicus	7
Wenshan	China	1000 Bull Genome	Bos taurus indicus	8
Dabieshan	China	1000 Bull Genome	hybrid2	2
JiaxianRed	China	1000 Bull Genome	hybrid	5
Lingnan	China	1000 Bull Genome	hybrid	8
Luxi	China	1000 Bull Genome	hybrid	7
Nanyang	China	1000 Bull Genome	hybrid	7
Wandong	China	1000 Bull Genome	hybrid	2
Weining	China	1000 Bull Genome	hybrid	5
Zaobei	China	1000 Bull Genome	hybrid	5
Bohai Black	China	1000 Bull Genome	hybrid	5
Chaidamu Yellow	China	1000 Bull Genome	hybrid	5
Dehong	China	1000 Bull Genome	hybrid	2
Dengchuan	China	1000 Bull Genome	hybrid	2
Hasake	China	1000 Bull Genome	hybrid	2
Liping	China	1000 Bull Genome	hybrid	2
Menggu	China	1000 Bull Genome	hybrid	2
Qinchuan	China	1000 Bull Genome	hybrid	2
Tibetan Yellow	China	1000 Bull Genome	hybrid	9
Xizang	China	1000 Bull Genome	hybrid	2
Xuanhan	China	1000 Bull Genome	hybrid	5
Brangus	United States	1000 Bull Genome	hybrid	5
Corriente	United States	1000 Bull Genome	hybrid	4
Murray Grey	Australia	1000 Bull Genome	hybrid	2
Nuer	Ethiopia	1000 Bull Genome	hybrid	3
Santa Gertrudis	Australia, United States	1000 Bull Genome	hybrid	28
Senepol	Australia	1000 Bull Genome	hybrid	19
1Sanga: African humpless Bos taurus × humped Bos indicus 2hybrid: hybrid breeds between Bos taurus and Bos indicus

## Sheet: Supplementary Table S2
Supplementary Table S2. List of the polymorphisms detected within six milk protein genes (CSN1S1, CSN2, CSN1S2, CSN3, LALBA, LGB) and their 2,000-bp upstream and downstream region.
Chromosome		Position	Ref1	Alt2	Consequence	SNP ID	Gene
Chr6	6	85409138	A	G	upstream	rs480638300	CSN1S1
Chr6	6	85409197	A	T	upstream	-	CSN1S1
Chr6	6	85409213	C	T	upstream	rs110660686	CSN1S1
Chr6	6	85409241	G	A	upstream	rs136217608	CSN1S1
Chr6	6	85409244	T	C	upstream	rs136782038	CSN1S1
Chr6	6	85409280	C	T	upstream	rs134559890	CSN1S1
Chr6	6	85409302	G	A	upstream	-	CSN1S1
Chr6	6	85409307	C	T	upstream	rs714638383	CSN1S1
Chr6	6	85409323	A	G	upstream	rs109204024	CSN1S1
Chr6	6	85409376	T	G	upstream	rs135187557	CSN1S1
Chr6	6	85409379	AAAAAG	A	upstream	rs720300146	CSN1S1
Chr6	6	85409405	AAAAGAC	A	upstream	-	CSN1S1
Chr6	6	85409431	G	A	upstream	rs110733084	CSN1S1
Chr6	6	85409445	C	T	upstream	rs133659564	CSN1S1
Chr6	6	85409459	C	T	upstream	rs382233216	CSN1S1
Chr6	6	85409492	CT	C	upstream	-	CSN1S1
Chr6	6	85409502	C	T	upstream	rs524544670	CSN1S1
Chr6	6	85409563	C	T	upstream	-	CSN1S1
Chr6	6	85409570	T	C	upstream	rs110151247	CSN1S1
Chr6	6	85409571	G	A	upstream	rs718894318	CSN1S1
Chr6	6	85409573	C	T	upstream	-	CSN1S1
Chr6	6	85409574	G	A	upstream	rs110185977	CSN1S1
Chr6	6	85409614	A	G	upstream	rs383072294	CSN1S1
Chr6	6	85409619	T	C	upstream	rs110679124	CSN1S1
Chr6	6	85409652	A	G	upstream	-	CSN1S1
Chr6	6	85409673	G	A	upstream	rs723863791	CSN1S1
Chr6	6	85409733	G	A	upstream	-	CSN1S1
Chr6	6	85409744	A	G	upstream	rs450220865	CSN1S1
Chr6	6	85409780	C	T	upstream	rs135024275	CSN1S1
Chr6	6	85409792	T	C	upstream	rs460781258	CSN1S1
Chr6	6	85409857	G	A	upstream	rs526470463	CSN1S1
Chr6	6	85409878	A	G	upstream	rs480676486	CSN1S1
Chr6	6	85409879	G	A	upstream	-	CSN1S1
Chr6	6	85409917	GCAGA	G	upstream	rs517505152	CSN1S1
Chr6	6	85409947	T	G	upstream	-	CSN1S1
Chr6	6	85409948	G	T	upstream	-	CSN1S1
Chr6	6	85409955	A	G	upstream	rs110642024	CSN1S1
Chr6	6	85409974	C	T	upstream	rs134854406	CSN1S1
Chr6	6	85409991	C	T	upstream	rs477589482	CSN1S1
Chr6	6	85409995	T	C	upstream	rs136325811	CSN1S1
Chr6	6	85410001	A	G	upstream	rs133415958	CSN1S1
Chr6	6	85410044	C	T	upstream	rs519772091	CSN1S1
Chr6	6	85410070	A	G	upstream	rs446404614	CSN1S1
Chr6	6	85410078	G	A	upstream	-	CSN1S1
Chr6	6	85410111	G	T	upstream	rs474930469	CSN1S1
Chr6	6	85410122	T	G	upstream	-	CSN1S1
Chr6	6	85410148	G	A	upstream	rs521114123	CSN1S1
Chr6	6	85410150	A	G	upstream	rs137684175	CSN1S1
Chr6	6	85410153	C	T	upstream	rs133467666	CSN1S1
Chr6	6	85410154	G	A	upstream	-	CSN1S1
Chr6	6	85410174	T	C	upstream	rs516325364	CSN1S1
Chr6	6	85410179	A	G	upstream	-	CSN1S1
Chr6	6	85410187	G	T	upstream	rs137287174	CSN1S1
Chr6	6	85410189	A	G	upstream	rs135833937	CSN1S1
Chr6	6	85410201	TGTC	T	upstream	-	CSN1S1
Chr6	6	85410246	G	A	upstream	rs133093430	CSN1S1
Chr6	6	85410250	C	T	upstream	rs134860707	CSN1S1
Chr6	6	85410253	A	T	upstream	rs524598472	CSN1S1
Chr6	6	85410262	T	C	upstream	rs136032289	CSN1S1
Chr6	6	85410286	C	T	upstream	rs207582857	CSN1S1
Chr6	6	85410291	T	C	upstream	rs136947706	CSN1S1
Chr6	6	85410300	T	C	upstream	rs520135222	CSN1S1
Chr6	6	85410313	C	T	upstream	rs720106184	CSN1S1
Chr6	6	85410408	A	G	upstream	-	CSN1S1
Chr6	6	85410419	G	C	upstream	rs109419113	CSN1S1
Chr6	6	85410429	C	T	upstream	rs716278549	CSN1S1
Chr6	6	85410459	G	T	upstream	rs109350460	CSN1S1
Chr6	6	85410463	A	G	upstream	rs383814140	CSN1S1
Chr6	6	85410469	G	A	upstream	rs715881940	CSN1S1
Chr6	6	85410498	T	C	upstream	rs133912180	CSN1S1
Chr6	6	85410500	G	A	upstream	rs723467666	CSN1S1
Chr6	6	85410515	T	C	upstream	rs526074368	CSN1S1
Chr6	6	85410569	C	G	upstream	rs518135103	CSN1S1
Chr6	6	85410578	C	T	upstream	rs208909917	CSN1S1
Chr6	6	85410599	T	C	upstream	rs383588042	CSN1S1
Chr6	6	85410622	C	T	upstream	-	CSN1S1
Chr6	6	85410634	C	T	upstream	-	CSN1S1
Chr6	6	85410646	C	T	upstream	rs466447088	CSN1S1
Chr6	6	85410692	CA	C	upstream	rs434810581	CSN1S1
Chr6	6	85410723	T	C	upstream	rs448436760	CSN1S1
Chr6	6	85410749	C	A	upstream	-	CSN1S1
Chr6	6	85410761	T	C	upstream	-	CSN1S1
Chr6	6	85410773	C	T	upstream	-	CSN1S1
Chr6	6	85410816	T	G	upstream	rs524359776	CSN1S1
Chr6	6	85410830	T	C	upstream	-	CSN1S1
Chr6	6	85410881	C	T	upstream	rs132833269	CSN1S1
Chr6	6	85410907	G	A	upstream	rs1116850040	CSN1S1
Chr6	6	85410912	A	G	upstream	rs209974837	CSN1S1
Chr6	6	85410937	G	A	upstream	rs378034736	CSN1S1
Chr6	6	85410961	T	C	upstream	rs134456381	CSN1S1
Chr6	6	85410968	C	T	upstream	rs723945977	CSN1S1
Chr6	6	85410969	G	A	upstream	rs722618000	CSN1S1
Chr6	6	85410979	C	T	upstream	rs523578086	CSN1S1
Chr6	6	85410983	C	T	upstream	rs384584200	CSN1S1
Chr6	6	85411016	C	T	upstream	rs136031528	CSN1S1
Chr6	6	85411035	T	A	upstream	rs384442773	CSN1S1
Chr6	6	85411105	C	T	upstream	-	CSN1S1
Chr6	6	85411118	AAAC	A	5 prime UTR	rs723212794	CSN1S1
Chr6	6	85411136	C	T	5 prime UTR	rs379920406	CSN1S1
Chr6	6	85411147	G	A	5 prime UTR	rs517257790	CSN1S1
Chr6	6	85411192	C	T	5 prime UTR	rs520777414	CSN1S1
Chr6	6	85411199	G	A	5 prime UTR	-	CSN1S1
Chr6	6	85411221	A	G	5 prime UTR	rs133040184	CSN1S1
Chr6	6	85411231	T	A	5 prime UTR	-	CSN1S1
Chr6	6	85411236	A	G	5 prime UTR	rs137119956	CSN1S1
Chr6	6	85411294	G	A	5 prime UTR	rs454252567	CSN1S1
Chr6	6	85411427	A	C	5 prime UTR	rs135615686	CSN1S1
Chr6	6	85411438	T	C	5 prime UTR	-	CSN1S1
Chr6	6	85411516	T	G	5 prime UTR	rs446349483	CSN1S1
Chr6	6	85411539	A	G	5 prime UTR	-	CSN1S1
Chr6	6	85411546	A	T	5 prime UTR	rs723836556	CSN1S1
Chr6	6	85411551	G	T	5 prime UTR	rs721224077	CSN1S1
Chr6	6	85411578	A	G	5 prime UTR	rs109817504	CSN1S1
Chr6	6	85411606	T	C	5 prime UTR	rs432144890	CSN1S1
Chr6	6	85411618	C	G	5 prime UTR	rs109757609	CSN1S1
Chr6	6	85411677	G	A	5 prime UTR	rs134534951	CSN1S1
Chr6	6	85411834	T	A	intron	rs440782247	CSN1S1
Chr6	6	85411842	TC	T	intron	rs717462476	CSN1S1
Chr6	6	85411850	C	G	intron	-	CSN1S1
Chr6	6	85411874	C	T	intron	rs524691102	CSN1S1
Chr6	6	85411882	T	A	intron	rs1115941996	CSN1S1
Chr6	6	85411950	G	C	intron	rs133251231	CSN1S1
Chr6	6	85411967	C	T	intron	rs716642347	CSN1S1
Chr6	6	85412012	C	T	intron	-	CSN1S1
Chr6	6	85412078	T	C	intron	-	CSN1S1
Chr6	6	85412083	G	A	intron	rs382913512	CSN1S1
Chr6	6	85412095	T	G	intron	rs378000526	CSN1S1
Chr6	6	85412115	C	CT	intron	-	CSN1S1
Chr6	6	85412117	G	T	intron	rs444788139	CSN1S1
Chr6	6	85412122	A	C	intron	rs1115210560	CSN1S1
Chr6	6	85412162	T	A	intron	-	CSN1S1
Chr6	6	85412179	G	C	intron	-	CSN1S1
Chr6	6	85412246	T	C	intron	rs134529459	CSN1S1
Chr6	6	85412255	T	C	intron	rs433672890	CSN1S1
Chr6	6	85412338	G	A	intron	rs383365664	CSN1S1
Chr6	6	85412351	C	T	intron	rs467957894	CSN1S1
Chr6	6	85412426	T	C	intron	-	CSN1S1
Chr6	6	85412485	T	A	intron	-	CSN1S1
Chr6	6	85412498	C	T	intron	-	CSN1S1
Chr6	6	85412499	G	A	intron	rs716007712	CSN1S1
Chr6	6	85412533	T	G	intron	rs135716855	CSN1S1
Chr6	6	85412569	C	T	intron	rs472722377	CSN1S1
Chr6	6	85412570	G	A	intron	rs137290154	CSN1S1
Chr6	6	85412572	GAT	G	intron	rs523635032	CSN1S1
Chr6	6	85412610	T	A	intron	rs110103442	CSN1S1
Chr6	6	85412619	T	C	intron	rs474712630	CSN1S1
Chr6	6	85412633	AC	A	intron	rs134179934	CSN1S1
Chr6	6	85412663	T	G	intron	rs472607887	CSN1S1
Chr6	6	85412703	C	CACAA	intron	rs134893534	CSN1S1
Chr6	6	85412758	A	T	intron	-	CSN1S1
Chr6	6	85412763	A	C	intron	-	CSN1S1
Chr6	6	85412772	A	T	intron	-	CSN1S1
Chr6	6	85412773	T	A	intron	-	CSN1S1
Chr6	6	85412776	A	C	intron	-	CSN1S1
Chr6	6	85412855	T	A	intron	rs379178492	CSN1S1
Chr6	6	85412893	T	C	intron	rs462722697	CSN1S1
Chr6	6	85412935	G	A	intron	-	CSN1S1
Chr6	6	85412987	T	C	intron	rs382564932	CSN1S1
Chr6	6	85413079	C	A	intron	rs109441359	CSN1S1
Chr6	6	85413092	C	T	intron	rs447328530	CSN1S1
Chr6	6	85413107	T	C	intron	-	CSN1S1
Chr6	6	85413119	T	C	intron	rs136894684	CSN1S1
Chr6	6	85413124	AT	A	intron	rs137711761	CSN1S1
Chr6	6	85413195	C	T	5 prime UTR	rs110899610	CSN1S1
Chr6	6	85413205	C	T	missense	-	CSN1S1
Chr6	6	85413274	T	A	intron	-	CSN1S1
Chr6	6	85413289	A	G	intron	rs135443108	CSN1S1
Chr6	6	85413345	C	T	intron	-	CSN1S1
Chr6	6	85413346	A	G	intron	rs110441776	CSN1S1
Chr6	6	85413406	CCTT	C	intron	-	CSN1S1
Chr6	6	85413442	AAG	A	intron	-	CSN1S1
Chr6	6	85413469	A	T	intron	rs134054491	CSN1S1
Chr6	6	85413470	C	T	intron	-	CSN1S1
Chr6	6	85413478	A	G	intron	rs383030516	CSN1S1
Chr6	6	85413504	A	T	intron	-	CSN1S1
Chr6	6	85413566	C	T	intron	rs477626293	CSN1S1
Chr6	6	85413614	A	G	intron	rs110409006	CSN1S1
Chr6	6	85413667	G	A	intron	rs136554142	CSN1S1
Chr6	6	85413672	C	T	intron	rs133920213	CSN1S1
Chr6	6	85413682	C	T	intron	-	CSN1S1
Chr6	6	85413686	A	C	intron	-	CSN1S1
Chr6	6	85413691	T	A	intron	rs137463103	CSN1S1
Chr6	6	85413710	T	TCCC	intron	-	CSN1S1
Chr6	6	85413713	GCCA	G	intron	-	CSN1S1
Chr6	6	85413718	C	T	intron	-	CSN1S1
Chr6	6	85413750	G	A	intron	rs132812865	CSN1S1
Chr6	6	85413785	A	G	intron	-	CSN1S1
Chr6	6	85413789	T	G	intron	-	CSN1S1
Chr6	6	85413816	G	A	intron	-	CSN1S1
Chr6	6	85413830	C	T	intron	rs460053344	CSN1S1
Chr6	6	85413843	G	A	intron	rs526308891	CSN1S1
Chr6	6	85413853	T	C	intron	-	CSN1S1
Chr6	6	85413858	G	A	intron	-	CSN1S1
Chr6	6	85413889	T	G	intron	-	CSN1S1
Chr6	6	85413924	A	G	intron	-	CSN1S1
Chr6	6	85413938	T	A	intron	rs519740914	CSN1S1
Chr6	6	85413946	C	T	intron	-	CSN1S1
Chr6	6	85413971	A	G	intron	rs109311570	CSN1S1
Chr6	6	85414145	A	T	intron	-	CSN1S1
Chr6	6	85414178	G	A	intron	rs3423654302	CSN1S1
Chr6	6	85414187	G	A	intron	rs527138174	CSN1S1
Chr6	6	85414192	C	T	intron	-	CSN1S1
Chr6	6	85414193	G	T	intron	-	CSN1S1
Chr6	6	85414199	G	C	intron	rs135700934	CSN1S1
Chr6	6	85414201	G	T	intron	rs440780601	CSN1S1
Chr6	6	85414203	G	A	intron	rs3423642095	CSN1S1
Chr6	6	85414210	T	A	intron	-	CSN1S1
Chr6	6	85414215	A	G	intron	rs3423654138	CSN1S1
Chr6	6	85414225	A	C	intron	rs132949655	CSN1S1
Chr6	6	85414236	A	G	intron	rs379050326	CSN1S1
Chr6	6	85414241	T	C	intron	rs382682240	CSN1S1
Chr6	6	85414253	A	G	intron	rs134235148	CSN1S1
Chr6	6	85414275	G	A	intron	-	CSN1S1
Chr6	6	85414305	G	A	intron	-	CSN1S1
Chr6	6	85414325	C	A	intron	-	CSN1S1
Chr6	6	85414330	A	T	intron	-	CSN1S1
Chr6	6	85414350	T	C	intron	rs135437141	CSN1S1
Chr6	6	85414354	G	T	intron	-	CSN1S1
Chr6	6	85414386	G	A	intron	rs717080021	CSN1S1
Chr6	6	85414398	C	G	intron	-	CSN1S1
Chr6	6	85414414	G	A	intron	-	CSN1S1
Chr6	6	85414418	G	A	intron	rs519461469	CSN1S1
Chr6	6	85414432	C	T	intron	-	CSN1S1
Chr6	6	85414433	G	A	intron	rs109322258	CSN1S1
Chr6	6	85414440	C	T	intron	-	CSN1S1
Chr6	6	85414531	C	T	intron	-	CSN1S1
Chr6	6	85414541	T	C	intron	-	CSN1S1
Chr6	6	85414543	G	A	intron	rs1114200941	CSN1S1
Chr6	6	85414588	T	C	intron	rs385794222	CSN1S1
Chr6	6	85414609	ATGAT	A	intron	rs133763050	CSN1S1
Chr6	6	85414622	C	G	intron	-	CSN1S1
Chr6	6	85414628	T	C	intron	rs525394471	CSN1S1
Chr6	6	85414686	T	A	intron	rs134855817	CSN1S1
Chr6	6	85414688	G	A	intron	-	CSN1S1
Chr6	6	85414747	G	T	intron	-	CSN1S1
Chr6	6	85414837	T	G	intron	-	CSN1S1
Chr6	6	85414907	T	G	intron	rs437280318	CSN1S1
Chr6	6	85415044	T	A	intron	rs457237219	CSN1S1
Chr6	6	85415108	C	T	intron	rs385533935	CSN1S1
Chr6	6	85415135	T	C	intron	-	CSN1S1
Chr6	6	85415177	G	T	intron	rs721615254	CSN1S1
Chr6	6	85415185	A	G	intron	-	CSN1S1
Chr6	6	85415193	C	CA	splice polypyrimidine tract,intron	-	CSN1S1
Chr6	6	85415294	A	C	intron	-	CSN1S1
Chr6	6	85415295	G	A	intron	-	CSN1S1
Chr6	6	85415311	A	G	intron	-	CSN1S1
Chr6	6	85415348	T	A	intron	rs110573196	CSN1S1
Chr6	6	85415368	C	T	intron	rs719291919	CSN1S1
Chr6	6	85415369	G	A	intron	-	CSN1S1
Chr6	6	85415400	G	A	intron	-	CSN1S1
Chr6	6	85415413	C	T	intron	rs110899052	CSN1S1
Chr6	6	85415531	T	C	intron	-	CSN1S1
Chr6	6	85415565	T	C	intron	rs714483873	CSN1S1
Chr6	6	85415647	C	A	intron	rs133330007	CSN1S1
Chr6	6	85415652	A	G	intron	rs474566133	CSN1S1
Chr6	6	85415671	A	G	intron	rs109700029	CSN1S1
Chr6	6	85415690	G	C	intron	rs136387388	CSN1S1
Chr6	6	85415718	G	T	intron	rs134244253	CSN1S1
Chr6	6	85415810	C	T	intron	rs383728324	CSN1S1
Chr6	6	85415811	C	A	intron	rs377950957	CSN1S1
Chr6	6	85415824	G	A	intron	rs207825179	CSN1S1
Chr6	6	85415910	A	C	intron	-	CSN1S1
Chr6	6	85415947	G	A	intron	-	CSN1S1
Chr6	6	85416027	A	T	intron	rs801207926	CSN1S1
Chr6	6	85416107	T	C	intron	rs135234601	CSN1S1
Chr6	6	85416154	T	G	missense	-	CSN1S1
Chr6	6	85416188	ACTT	A	intron	rs132903620	CSN1S1
Chr6	6	85416229	A	T	intron	rs719853316	CSN1S1
Chr6	6	85416232	C	G	intron	rs720883388	CSN1S1
Chr6	6	85416306	T	C	intron	rs207819329	CSN1S1
Chr6	6	85416363	C	T	intron	rs379157170	CSN1S1
Chr6	6	85416388	C	T	intron	-	CSN1S1
Chr6	6	85416390	C	A	intron	rs382390293	CSN1S1
Chr6	6	85416406	C	G	intron	-	CSN1S1
Chr6	6	85416437	A	G	intron	rs384646386	CSN1S1
Chr6	6	85416542	A	C	intron	rs110746176	CSN1S1
Chr6	6	85416791	C	A	intron	rs209930070	CSN1S1
Chr6	6	85416810	C	T	intron	rs135400164	CSN1S1
Chr6	6	85416848	A	C	intron	-	CSN1S1
Chr6	6	85416851	T	A	intron	rs384783873	CSN1S1
Chr6	6	85416871	A	G	intron	rs136662284	CSN1S1
Chr6	6	85416923	A	G	intron	-	CSN1S1
Chr6	6	85416939	C	CA	intron	-	CSN1S1
Chr6	6	85416958	C	A	intron	-	CSN1S1
Chr6	6	85417018	T	C	intron	-	CSN1S1
Chr6	6	85417019	T	TCATG	intron	-	CSN1S1
Chr6	6	85417020	T	C	intron	-	CSN1S1
Chr6	6	85417024	T	TCTG	intron	-	CSN1S1
Chr6	6	85417025	T	C	intron	-	CSN1S1
Chr6	6	85417050	A	T	intron	rs478557366	CSN1S1
Chr6	6	85417053	A	T	intron	rs464240418	CSN1S1
Chr6	6	85417184	CT	C	intron	-	CSN1S1
Chr6	6	85417215	A	G	intron	rs720958764	CSN1S1
Chr6	6	85417242	T	C	intron	-	CSN1S1
Chr6	6	85417243	C	A	intron	-	CSN1S1
Chr6	6	85417375	G	T	intron	rs385579685	CSN1S1
Chr6	6	85417383	T	G	intron	rs480033391	CSN1S1
Chr6	6	85417391	G	A	intron	-	CSN1S1
Chr6	6	85417416	G	A	intron	-	CSN1S1
Chr6	6	85417427	C	A	intron	rs133735879	CSN1S1
Chr6	6	85417481	G	T	intron	rs437958738	CSN1S1
Chr6	6	85417553	T	C	intron	rs378566273	CSN1S1
Chr6	6	85417561	T	C	intron	-	CSN1S1
Chr6	6	85417565	T	G	intron	-	CSN1S1
Chr6	6	85417588	C	T	intron	rs135060455	CSN1S1
Chr6	6	85417590	TGAG	T	intron	rs134943551	CSN1S1
Chr6	6	85417634	A	G	intron	-	CSN1S1
Chr6	6	85417665	A	G	intron	rs384275664	CSN1S1
Chr6	6	85417714	G	A	intron	-	CSN1S1
Chr6	6	85417731	C	T	intron	rs132670137	CSN1S1
Chr6	6	85417829	T	TA	intron	-	CSN1S1
Chr6	6	85417834	C	A	intron	rs134357402	CSN1S1
Chr6	6	85417896	T	G	splice polypyrimidine tract,intron	rs464469197	CSN1S1
Chr6	6	85417970	A	G	intron	-	CSN1S1
Chr6	6	85417977	T	A	intron	rs137628879	CSN1S1
Chr6	6	85417987	A	G	intron	-	CSN1S1
Chr6	6	85417994	T	A	intron	rs210334109	CSN1S1
Chr6	6	85418037	AC	A	intron	rs132845640	CSN1S1
Chr6	6	85418051	A	C	intron	rs132822547	CSN1S1
Chr6	6	85418067	T	C	intron	rs437046510	CSN1S1
Chr6	6	85418085	A	G	intron	rs432181883	CSN1S1
Chr6	6	85418097	C	T	intron	rs137067731	CSN1S1
Chr6	6	85418143	T	G	intron	rs1117576130	CSN1S1
Chr6	6	85418167	A	G	intron	rs135949551	CSN1S1
Chr6	6	85418267	A	G	intron	-	CSN1S1
Chr6	6	85418287	T	C	intron	rs447300666	CSN1S1
Chr6	6	85418290	C	T	intron	rs385093054	CSN1S1
Chr6	6	85418300	T	TTTTTTACATTTATTACATAATTATTACA	intron	-	CSN1S1
Chr6	6	85418333	C	A	intron	-	CSN1S1
Chr6	6	85418338	T	TA	intron	-	CSN1S1
Chr6	6	85418339	A	T	intron	-	CSN1S1
Chr6	6	85418357	G	A	intron	rs522851480	CSN1S1
Chr6	6	85418394	C	T	intron	rs136834994	CSN1S1
Chr6	6	85418457	A	T	intron	rs473655613	CSN1S1
Chr6	6	85418492	T	A	intron	-	CSN1S1
Chr6	6	85418493	T	A	intron	rs109220469	CSN1S1
Chr6	6	85418619	C	A	splice region,splice polypyrimidine tract,intron	-	CSN1S1
Chr6	6	85418630	G	A	missense	rs433385179	CSN1S1
Chr6	6	85418654	T	C	splice region,intron	rs462141650	CSN1S1
Chr6	6	85418722	T	C	intron	rs110110300	CSN1S1
Chr6	6	85418749	T	A	intron	rs208415489	CSN1S1
Chr6	6	85418750	A	C	intron	rs110492200	CSN1S1
Chr6	6	85418754	C	CA	intron	-	CSN1S1
Chr6	6	85418764	A	G	intron	-	CSN1S1
Chr6	6	85418814	G	T	intron	-	CSN1S1
Chr6	6	85418844	C	T	intron	rs526603969	CSN1S1
Chr6	6	85418899	A	G	intron	-	CSN1S1
Chr6	6	85418913	A	C	intron	rs135434387	CSN1S1
Chr6	6	85418920	A	C	intron	rs1117141992	CSN1S1
Chr6	6	85419049	G	C	intron	rs209399459	CSN1S1
Chr6	6	85419069	G	A	intron	-	CSN1S1
Chr6	6	85419078	T	A	intron	-	CSN1S1
Chr6	6	85419093	G	A	intron	-	CSN1S1
Chr6	6	85419095	C	T	intron	-	CSN1S1
Chr6	6	85419132	ACT	A	intron	-	CSN1S1
Chr6	6	85419135	C	T	intron	rs515752573	CSN1S1
Chr6	6	85419152	T	TCCATTCA	intron	-	CSN1S1
Chr6	6	85419158	T	C	intron	-	CSN1S1
Chr6	6	85419236	A	G	intron	rs137799307	CSN1S1
Chr6	6	85419259	C	T	intron	-	CSN1S1
Chr6	6	85419270	G	C	intron	-	CSN1S1
Chr6	6	85419288	C	T	intron	-	CSN1S1
Chr6	6	85419299	A	G	intron	rs133335123	CSN1S1
Chr6	6	85419351	G	A	intron	-	CSN1S1
Chr6	6	85419374	G	C	intron	rs437114477	CSN1S1
Chr6	6	85419407	C	A	intron	rs457190750	CSN1S1
Chr6	6	85419419	G	T	intron	-	CSN1S1
Chr6	6	85419426	G	GT	intron	rs137158537	CSN1S1
Chr6	6	85419433	C	T	intron	rs432754794	CSN1S1
Chr6	6	85419459	C	A	intron	-	CSN1S1
Chr6	6	85419523	G	A	intron	rs109165367	CSN1S1
Chr6	6	85419543	C	T	intron	-	CSN1S1
Chr6	6	85419555	G	A	intron	rs383334452	CSN1S1
Chr6	6	85419587	T	C	intron	-	CSN1S1
Chr6	6	85419632	G	A	intron	-	CSN1S1
Chr6	6	85419651	AAAATT	A	intron	-	CSN1S1
Chr6	6	85419687	C	T	intron	-	CSN1S1
Chr6	6	85419709	C	CTGAAAT	intron	rs714005963	CSN1S1
Chr6	6	85419726	A	C	intron	-	CSN1S1
Chr6	6	85419788	C	T	intron	-	CSN1S1
Chr6	6	85419797	G	A	intron	-	CSN1S1
Chr6	6	85419909	A	G	intron	rs797104302	CSN1S1
Chr6	6	85419942	C	T	intron	rs466688777	CSN1S1
Chr6	6	85420017	T	C	intron	rs108953193	CSN1S1
Chr6	6	85420067	GTTTCAAACT	G	intron	-	CSN1S1
Chr6	6	85420077	GTGTTTCAT	G	intron	-	CSN1S1
Chr6	6	85420170	G	A	synonymous	-	CSN1S1
Chr6	6	85420255	A	G	intron	-	CSN1S1
Chr6	6	85420260	C	T	intron	-	CSN1S1
Chr6	6	85420318	C	A	intron	-	CSN1S1
Chr6	6	85420334	A	C	intron	rs133911829	CSN1S1
Chr6	6	85420362	G	A	intron	-	CSN1S1
Chr6	6	85420423	G	A	intron	-	CSN1S1
Chr6	6	85420425	T	C	intron	rs110664549	CSN1S1
Chr6	6	85420438	A	T	intron	-	CSN1S1
Chr6	6	85420447	TCC	T	intron	-	CSN1S1
Chr6	6	85420452	TCCAGA	T	intron	-	CSN1S1
Chr6	6	85420457	A	ATTTTTTT	intron	-	CSN1S1
Chr6	6	85420487	A	G	intron	-	CSN1S1
Chr6	6	85420510	A	G	intron	rs109069783	CSN1S1
Chr6	6	85420555	A	G	intron	rs109768728	CSN1S1
Chr6	6	85420562	T	C	intron	rs207892938	CSN1S1
Chr6	6	85420588	C	T	intron	-	CSN1S1
Chr6	6	85420615	A	G	intron	rs720825708	CSN1S1
Chr6	6	85420622	A	G	intron	rs135410510	CSN1S1
Chr6	6	85420668	A	AG	intron	rs525447859	CSN1S1
Chr6	6	85420669	A	T	intron	rs716672462	CSN1S1
Chr6	6	85420699	G	A	intron	-	CSN1S1
Chr6	6	85420700	G	A	intron	rs109213280	CSN1S1
Chr6	6	85420704	T	C	intron	rs457059220	CSN1S1
Chr6	6	85420736	T	C	intron	-	CSN1S1
Chr6	6	85420748	T	C	intron	-	CSN1S1
Chr6	6	85420826	C	T	intron	-	CSN1S1
Chr6	6	85420874	G	A	intron	-	CSN1S1
Chr6	6	85420888	C	T	intron	rs134221258	CSN1S1
Chr6	6	85420942	A	AT	splice polypyrimidine tract,intron	-	CSN1S1
Chr6	6	85420958	G	T	missense	-	CSN1S1
Chr6	6	85421047	TA	T	intron	-	CSN1S1
Chr6	6	85421086	A	T	missense	rs718752352	CSN1S1
Chr6	6	85421103	G	A	missense	-	CSN1S1
Chr6	6	85421146	A	G	intron	rs470650857	CSN1S1
Chr6	6	85421147	G	A	intron	rs447447387	CSN1S1
Chr6	6	85421151	A	G	intron	-	CSN1S1
Chr6	6	85421152	A	G	intron	rs1114208480	CSN1S1
Chr6	6	85421252	T	TA	intron	-	CSN1S1
Chr6	6	85421278	G	A	intron	-	CSN1S1
Chr6	6	85421294	C	A	intron	-	CSN1S1
Chr6	6	85421297	G	A	intron	rs134854663	CSN1S1
Chr6	6	85421360	G	A	intron	-	CSN1S1
Chr6	6	85421365	T	G	intron	rs110363259	CSN1S1
Chr6	6	85421367	A	G	intron	-	CSN1S1
Chr6	6	85421394	C	T	intron	-	CSN1S1
Chr6	6	85421402	A	G	intron	rs109764797	CSN1S1
Chr6	6	85421442	T	C	intron	-	CSN1S1
Chr6	6	85421448	G	A	intron	-	CSN1S1
Chr6	6	85421472	T	G	intron	-	CSN1S1
Chr6	6	85421566	C	T	intron	-	CSN1S1
Chr6	6	85421672	A	G	intron	rs109604286	CSN1S1
Chr6	6	85421684	G	A	intron	rs3423627577	CSN1S1
Chr6	6	85421688	C	T	intron	-	CSN1S1
Chr6	6	85421693	T	C	intron	rs110681256	CSN1S1
Chr6	6	85421694	C	G	intron	-	CSN1S1
Chr6	6	85421699	G	C	intron	rs210112991	CSN1S1
Chr6	6	85421701	A	C	intron	-	CSN1S1
Chr6	6	85421736	G	C	intron	rs438157779	CSN1S1
Chr6	6	85421743	G	A	intron	rs134724339	CSN1S1
Chr6	6	85421746	G	A	intron	rs137744636	CSN1S1
Chr6	6	85421748	A	C	intron	rs442345458	CSN1S1
Chr6	6	85421751	C	T	intron	rs209267342	CSN1S1
Chr6	6	85421783	C	A	intron	rs462419408	CSN1S1
Chr6	6	85421819	C	CA	intron	rs516766303	CSN1S1
Chr6	6	85421870	C	T	intron	rs134859169	CSN1S1
Chr6	6	85421882	T	C	intron	-	CSN1S1
Chr6	6	85421892	TCAG	T	intron	-	CSN1S1
Chr6	6	85421929	G	A	intron	rs460521601	CSN1S1
Chr6	6	85421946	C	T	intron	rs136035196	CSN1S1
Chr6	6	85421954	T	TG	intron	-	CSN1S1
Chr6	6	85422042	T	G	intron	rs109259415	CSN1S1
Chr6	6	85422080	G	A	intron	-	CSN1S1
Chr6	6	85422101	C	G	intron	rs381017130	CSN1S1
Chr6	6	85422144	G	A	intron	-	CSN1S1
Chr6	6	85422153	A	G	intron	-	CSN1S1
Chr6	6	85422170	T	A	intron	rs110850531	CSN1S1
Chr6	6	85422211	C	G	intron	-	CSN1S1
Chr6	6	85422212	C	T	intron	rs457902649	CSN1S1
Chr6	6	85422276	TCTC	T	intron	-	CSN1S1
Chr6	6	85422288	C	A	intron	-	CSN1S1
Chr6	6	85422309	A	AG	intron	-	CSN1S1
Chr6	6	85422311	A	G	intron	-	CSN1S1
Chr6	6	85422316	T	C	intron	rs516165119	CSN1S1
Chr6	6	85422342	G	A	intron	-	CSN1S1
Chr6	6	85422416	T	A	intron	-	CSN1S1
Chr6	6	85422424	T	G	intron	rs109291444	CSN1S1
Chr6	6	85422486	C	T	intron	rs378746980	CSN1S1
Chr6	6	85422535	CTGTGG	C	intron	-	CSN1S1
Chr6	6	85422596	A	G	intron	rs384486253	CSN1S1
Chr6	6	85422621	G	A	intron	-	CSN1S1
Chr6	6	85422687	C	G	synonymous	-	CSN1S1
Chr6	6	85422730	C	T	intron	-	CSN1S1
Chr6	6	85422774	C	T	intron	-	CSN1S1
Chr6	6	85422786	T	C	intron	rs110440863	CSN1S1
Chr6	6	85422794	T	A	intron	-	CSN1S1
Chr6	6	85422795	C	T	intron	rs721141841	CSN1S1
Chr6	6	85422848	C	T	intron	-	CSN1S1
Chr6	6	85422862	G	A	intron	-	CSN1S1
Chr6	6	85422868	G	A	intron	rs1117424504	CSN1S1
Chr6	6	85423011	G	A	intron	-	CSN1S1
Chr6	6	85423038	C	T	intron	-	CSN1S1
Chr6	6	85423043	C	T	intron	-	CSN1S1
Chr6	6	85423078	G	A	intron	rs798798873	CSN1S1
Chr6	6	85423091	G	A	intron	rs135202241	CSN1S1
Chr6	6	85423095	TCTC	T	intron	rs723160588	CSN1S1
Chr6	6	85423100	T	A	intron	rs132831804	CSN1S1
Chr6	6	85423129	G	T	intron	-	CSN1S1
Chr6	6	85423175	T	C	intron	rs210800910	CSN1S1
Chr6	6	85423177	A	G	intron	rs134462460	CSN1S1
Chr6	6	85423227	A	G	intron	rs110733871	CSN1S1
Chr6	6	85423244	T	C	intron	rs134229831	CSN1S1
Chr6	6	85423260	T	G	intron	-	CSN1S1
Chr6	6	85423286	T	C	intron	rs137576510	CSN1S1
Chr6	6	85423293	G	A	intron	rs1116131281	CSN1S1
Chr6	6	85423324	GT	G	splice polypyrimidine tract,intron	rs446733760	CSN1S1
Chr6	6	85423385	TTTAAAATATA	T	intron	-	CSN1S1
Chr6	6	85423432	G	A	intron	rs454847740	CSN1S1
Chr6	6	85423457	C	G	intron	rs460449688	CSN1S1
Chr6	6	85423466	C	T	intron	rs480056975	CSN1S1
Chr6	6	85423476	A	G	intron	rs719888503	CSN1S1
Chr6	6	85423487	C	T	intron	rs384875436	CSN1S1
Chr6	6	85423517	A	G	intron	-	CSN1S1
Chr6	6	85423575	A	G	intron	rs468429996	CSN1S1
Chr6	6	85423606	G	T	intron	-	CSN1S1
Chr6	6	85423650	C	T	intron	rs132685460	CSN1S1
Chr6	6	85423659	T	C	intron	rs137178153	CSN1S1
Chr6	6	85423715	C	T	intron	-	CSN1S1
Chr6	6	85423728	T	C	intron	-	CSN1S1
Chr6	6	85423773	T	TAC	intron	rs516460192	CSN1S1
Chr6	6	85423775	G	T	intron	rs798565297	CSN1S1
Chr6	6	85423778	A	G	intron	rs465560348	CSN1S1
Chr6	6	85423831	A	G	intron	rs135555456	CSN1S1
Chr6	6	85423868	C	A	intron	-	CSN1S1
Chr6	6	85423869	A	G	intron	rs109483662	CSN1S1
Chr6	6	85423891	T	C	intron	-	CSN1S1
Chr6	6	85423960	T	A	intron	-	CSN1S1
Chr6	6	85423986	G	A	intron	rs1118178701	CSN1S1
Chr6	6	85424001	A	G	intron	rs134541454	CSN1S1
Chr6	6	85424129	A	G	intron	-	CSN1S1
Chr6	6	85424179	C	T	intron	rs470687844	CSN1S1
Chr6	6	85424242	A	T	intron	-	CSN1S1
Chr6	6	85424262	T	C	intron	rs135332036	CSN1S1
Chr6	6	85424265	A	G	intron	-	CSN1S1
Chr6	6	85424310	G	A	intron	-	CSN1S1
Chr6	6	85424313	T	C	intron	-	CSN1S1
Chr6	6	85424318	G	A	intron	rs797187767	CSN1S1
Chr6	6	85424329	C	T	intron	-	CSN1S1
Chr6	6	85424355	T	A	intron	-	CSN1S1
Chr6	6	85424398	T	G	intron	-	CSN1S1
Chr6	6	85424404	C	A	intron	rs136838215	CSN1S1
Chr6	6	85424412	A	G	intron	-	CSN1S1
Chr6	6	85424428	A	T	intron	rs473636819	CSN1S1
Chr6	6	85424435	A	G	intron	rs438917711	CSN1S1
Chr6	6	85424442	A	C	intron	rs378034503	CSN1S1
Chr6	6	85424444	A	T	intron	-	CSN1S1
Chr6	6	85424461	C	A	intron	rs134728484	CSN1S1
Chr6	6	85424488	A	C	intron	rs137747325	CSN1S1
Chr6	6	85424489	C	T	intron	rs133646051	CSN1S1
Chr6	6	85424552	C	T	splice polypyrimidine tract,intron	rs137349211	CSN1S1
Chr6	6	85424553	AT	A	splice polypyrimidine tract,intron	rs135917071	CSN1S1
Chr6	6	85424577	T	G	synonymous	rs799564175	CSN1S1
Chr6	6	85424580	C	T	synonymous	rs720079693	CSN1S1
Chr6	6	85424622	C	T	intron	-	CSN1S1
Chr6	6	85424641	A	G	intron	-	CSN1S1
Chr6	6	85424650	T	G	intron	rs136500543	CSN1S1
Chr6	6	85424665	C	T	intron	rs134059090	CSN1S1
Chr6	6	85424666	G	A	intron	rs382813379	CSN1S1
Chr6	6	85424721	T	A	intron	rs433773957	CSN1S1
Chr6	6	85424728	T	C	intron	rs110925339	CSN1S1
Chr6	6	85424759	A	G	intron	rs109193501	CSN1S1
Chr6	6	85424879	T	A	intron	-	CSN1S1
Chr6	6	85424898	C	T	intron	rs447867506	CSN1S1
Chr6	6	85424961	T	G	intron	rs210725366	CSN1S1
Chr6	6	85424965	T	C	intron	rs1114413736	CSN1S1
Chr6	6	85424971	A	G	intron	-	CSN1S1
Chr6	6	85425001	G	A	intron	rs137010641	CSN1S1
Chr6	6	85425170	A	G	intron	rs135213517	CSN1S1
Chr6	6	85425271	T	C	intron	-	CSN1S1
Chr6	6	85425339	T	C	intron	rs136612190	CSN1S1
Chr6	6	85425413	C	T	intron	rs717449077	CSN1S1
Chr6	6	85425497	C	T	splice region,splice polypyrimidine tract,intron	-	CSN1S1
Chr6	6	85425522	A	C	synonymous	-	CSN1S1
Chr6	6	85425567	G	T	intron	rs110074195	CSN1S1
Chr6	6	85425642	T	C	intron	rs135707007	CSN1S1
Chr6	6	85425670	G	A	intron	rs132950492	CSN1S1
Chr6	6	85425676	TA	T	intron	-	CSN1S1
Chr6	6	85425762	G	A	intron	rs209157755	CSN1S1
Chr6	6	85425820	T	C	intron	-	CSN1S1
Chr6	6	85425830	T	C	intron	-	CSN1S1
Chr6	6	85425843	A	G	intron	-	CSN1S1
Chr6	6	85425864	T	C	intron	-	CSN1S1
Chr6	6	85425903	A	G	intron	-	CSN1S1
Chr6	6	85425913	G	A	intron	-	CSN1S1
Chr6	6	85426004	G	C	intron	rs110850967	CSN1S1
Chr6	6	85426016	TG	T	intron	rs380625019	CSN1S1
Chr6	6	85426028	C	G	intron	rs383429876	CSN1S1
Chr6	6	85426058	G	A	intron	-	CSN1S1
Chr6	6	85426077	G	A	intron	-	CSN1S1
Chr6	6	85426078	A	G	intron	-	CSN1S1
Chr6	6	85426106	A	T	intron	-	CSN1S1
Chr6	6	85426124	A	T	intron	rs133186865	CSN1S1
Chr6	6	85426237	G	A	intron	-	CSN1S1
Chr6	6	85426297	G	C	intron	rs110258698	CSN1S1
Chr6	6	85426304	A	G	intron	-	CSN1S1
Chr6	6	85426312	C	T	intron	rs450528845	CSN1S1
Chr6	6	85426318	A	G	intron	rs110378554	CSN1S1
Chr6	6	85426328	G	A	intron	-	CSN1S1
Chr6	6	85426359	A	T	intron	rs379518794	CSN1S1
Chr6	6	85426423	T	A	intron	-	CSN1S1
Chr6	6	85426580	G	A	intron	rs135800077	CSN1S1
Chr6	6	85426661	A	G	intron	-	CSN1S1
Chr6	6	85426701	G	A	intron	-	CSN1S1
Chr6	6	85426799	AG	A	intron	-	CSN1S1
Chr6	6	85426856	C	T	intron	rs724013629	CSN1S1
Chr6	6	85426879	C	G	intron	rs384425736	CSN1S1
Chr6	6	85426914	G	C	intron	-	CSN1S1
Chr6	6	85426939	T	TC	intron	-	CSN1S1
Chr6	6	85426959	C	T	intron	rs136785292	CSN1S1
Chr6	6	85426961	C	A	intron	rs110156900	CSN1S1
Chr6	6	85426984	A	C	intron	-	CSN1S1
Chr6	6	85427001	A	G	intron	rs136387893	CSN1S1
Chr6	6	85427007	G	A	intron	-	CSN1S1
Chr6	6	85427049	A	G	intron	-	CSN1S1
Chr6	6	85427056	C	T	intron	-	CSN1S1
Chr6	6	85427089	C	G	intron	-	CSN1S1
Chr6	6	85427102	C	T	intron	rs109628353	CSN1S1
Chr6	6	85427118	T	C	intron	rs380635300	CSN1S1
Chr6	6	85427199	C	T	intron	rs135244952	CSN1S1
Chr6	6	85427217	A	T	intron	rs110828692	CSN1S1
Chr6	6	85427222	G	T	intron	rs109827583	CSN1S1
Chr6	6	85427255	T	C	intron	-	CSN1S1
Chr6	6	85427266	C	G	intron	rs109462950	CSN1S1
Chr6	6	85427351	G	T	missense	rs3423094759	CSN1S1
Chr6	6	85427386	A	G	synonymous	rs800232974	CSN1S1
Chr6	6	85427405	C	T	missense	-	CSN1S1
Chr6	6	85427427	A	G	missense	rs43703010	CSN1S1
Chr6	6	85427460	A	T	intron	-	CSN1S1
Chr6	6	85427507	A	G	intron	rs1115693221	CSN1S1
Chr6	6	85427508	C	T	intron	-	CSN1S1
Chr6	6	85427529	G	A	intron	rs718521883	CSN1S1
Chr6	6	85427562	A	G	intron	-	CSN1S1
Chr6	6	85427586	G	A	intron	rs110608375	CSN1S1
Chr6	6	85427588	T	C	intron	-	CSN1S1
Chr6	6	85427655	T	G	intron	-	CSN1S1
Chr6	6	85427660	T	A	intron	-	CSN1S1
Chr6	6	85427661	C	G	intron	-	CSN1S1
Chr6	6	85427670	A	G	intron	-	CSN1S1
Chr6	6	85427680	T	C	intron	-	CSN1S1
Chr6	6	85427692	G	C	intron	-	CSN1S1
Chr6	6	85427716	A	C	intron	-	CSN1S1
Chr6	6	85427718	T	A	intron	-	CSN1S1
Chr6	6	85427719	C	T	intron	rs458265662	CSN1S1
Chr6	6	85427794	T	G	intron	rs135061679	CSN1S1
Chr6	6	85427795	G	T	intron	rs132672022	CSN1S1
Chr6	6	85427842	C	T	intron	rs134363221	CSN1S1
Chr6	6	85427898	TG	T	intron	-	CSN1S1
Chr6	6	85427905	A	T	intron	rs463672620	CSN1S1
Chr6	6	85427936	C	T	intron	rs460493810	CSN1S1
Chr6	6	85427944	A	G	intron	-	CSN1S1
Chr6	6	85427949	G	T	intron	rs446267064	CSN1S1
Chr6	6	85427979	C	T	intron	rs110539997	CSN1S1
Chr6	6	85427988	T	G	intron	rs799840296	CSN1S1
Chr6	6	85428001	A	G	intron	rs137687094	CSN1S1
Chr6	6	85428044	A	G	3 prime UTR	-	CSN1S1
Chr6	6	85428068	G	A	3 prime UTR	rs133474041	CSN1S1
Chr6	6	85428093	C	T	intron	-	CSN1S1
Chr6	6	85428104	ATCATTGATCCTCTTTTCAT	A	intron	-	CSN1S1
Chr6	6	85428125	T	C	intron	-	CSN1S1
Chr6	6	85428131	C	T	intron	-	CSN1S1
Chr6	6	85428149	C	T	intron	rs208732390	CSN1S1
Chr6	6	85428162	A	C	intron	-	CSN1S1
Chr6	6	85428176	G	A	intron	-	CSN1S1
Chr6	6	85428189	G	A	intron	-	CSN1S1
Chr6	6	85428199	A	G	intron	rs134674271	CSN1S1
Chr6	6	85428220	A	G	intron	-	CSN1S1
Chr6	6	85428319	T	C	intron	rs432273030	CSN1S1
Chr6	6	85428369	C	A	intron	rs450869773	CSN1S1
Chr6	6	85428377	G	C	intron	-	CSN1S1
Chr6	6	85428401	C	A	intron	-	CSN1S1
Chr6	6	85428420	T	C	intron	rs136237631	CSN1S1
Chr6	6	85428423	G	A	intron	rs133257014	CSN1S1
Chr6	6	85428466	G	A	intron	rs209385308	CSN1S1
Chr6	6	85428535	A	G	intron	rs135438781	CSN1S1
Chr6	6	85428548	CT	C	intron	rs432776757	CSN1S1
Chr6	6	85428553	T	C	intron	rs110547517	CSN1S1
Chr6	6	85428581	T	C	intron	rs385959555	CSN1S1
Chr6	6	85428607	C	T	intron	rs108969776	CSN1S1
Chr6	6	85428621	T	C	intron	-	CSN1S1
Chr6	6	85428632	T	C	intron	-	CSN1S1
Chr6	6	85428638	T	C	intron	rs1116501643	CSN1S1
Chr6	6	85428656	T	G	intron	-	CSN1S1
Chr6	6	85428682	A	G	intron	-	CSN1S1
Chr6	6	85428728	G	A	intron	-	CSN1S1
Chr6	6	85428874	G	A	3 prime UTR	rs799164497	CSN1S1
Chr6	6	85428962	G	A	3 prime UTR	rs466704456	CSN1S1
Chr6	6	85429077	A	G	3 prime UTR	rs435231328	CSN1S1
Chr6	6	85429101	C	A	3 prime UTR	-	CSN1S1
Chr6	6	85429241	A	G	3 prime UTR	rs211141048	CSN1S1
Chr6	6	85429252	C	A	3 prime UTR	rs716970086	CSN1S1
Chr6	6	85429275	A	G	downstream	-	CSN1S1
Chr6	6	85429314	G	A	downstream	rs133915952	CSN1S1
Chr6	6	85429378	A	T	downstream	-	CSN1S1
Chr6	6	85429430	A	G	downstream	rs135193700	CSN1S1
Chr6	6	85429470	T	A	downstream	-	CSN1S1
Chr6	6	85429482	C	T	downstream	-	CSN1S1
Chr6	6	85429483	G	A	downstream	rs110945081	CSN1S1
Chr6	6	85429521	G	A	downstream	-	CSN1S1
Chr6	6	85429534	G	A	downstream	rs801048770	CSN1S1
Chr6	6	85429571	G	T	downstream	-	CSN1S1
Chr6	6	85429662	A	G	downstream	-	CSN1S1
Chr6	6	85429663	C	T	downstream	-	CSN1S1
Chr6	6	85429673	A	G	downstream	-	CSN1S1
Chr6	6	85429696	C	T	downstream	-	CSN1S1
Chr6	6	85429728	G	A	downstream	rs110221474	CSN1S1
Chr6	6	85429759	G	A	downstream	-	CSN1S1
Chr6	6	85429782	C	G	downstream	rs378571717	CSN1S1
Chr6	6	85429784	G	T	downstream	-	CSN1S1
Chr6	6	85429805	C	A	downstream	rs135312292	CSN1S1
Chr6	6	85429885	C	T	downstream	rs109722200	CSN1S1
Chr6	6	85429915	T	TTTC	downstream	rs137567690	CSN1S1
Chr6	6	85429930	G	A	downstream	rs451926840	CSN1S1
Chr6	6	85429936	T	C	downstream	rs133014045	CSN1S1
Chr6	6	85429940	C	T	downstream	rs137121582	CSN1S1
Chr6	6	85429945	C	A	downstream	rs109800325	CSN1S1
Chr6	6	85429953	C	G	downstream	-	CSN1S1
Chr6	6	85429970	G	GA	downstream	-	CSN1S1
Chr6	6	85429975	T	A	downstream	rs109033095	CSN1S1
Chr6	6	85429983	T	A	downstream	rs797558889	CSN1S1
Chr6	6	85430036	A	G	downstream	rs134864945	CSN1S1
Chr6	6	85430041	A	G	downstream	rs440387147	CSN1S1
Chr6	6	85430107	C	T	downstream	-	CSN1S1
Chr6	6	85430108	G	A	downstream	rs715546076	CSN1S1
Chr6	6	85430120	T	G	downstream	-	CSN1S1
Chr6	6	85430127	A	G	downstream	-	CSN1S1
Chr6	6	85430149	A	G	downstream	rs110505575	CSN1S1
Chr6	6	85430214	A	T	downstream	-	CSN1S1
Chr6	6	85430218	A	C	downstream	rs721802292	CSN1S1
Chr6	6	85430261	G	A	downstream	rs135456231	CSN1S1
Chr6	6	85430262	T	C	downstream	-	CSN1S1
Chr6	6	85430279	G	A	downstream	-	CSN1S1
Chr6	6	85430293	G	A	downstream	rs442938866	CSN1S1
Chr6	6	85430297	C	T	downstream	rs134483017	CSN1S1
Chr6	6	85430303	G	T	downstream	-	CSN1S1
Chr6	6	85430312	C	A	downstream	rs137526425	CSN1S1
Chr6	6	85430363	T	C	downstream	-	CSN1S1
Chr6	6	85430407	T	C	downstream	rs798670342	CSN1S1
Chr6	6	85430416	G	A	downstream	rs382256605	CSN1S1
Chr6	6	85430440	T	C	downstream	rs799435181	CSN1S1
Chr6	6	85430441	G	A	downstream	rs1115014673	CSN1S1
Chr6	6	85430446	T	C	downstream	-	CSN1S1
Chr6	6	85430456	T	C	downstream	-	CSN1S1
Chr6	6	85430480	A	T	downstream	-	CSN1S1
Chr6	6	85430531	A	G	downstream	-	CSN1S1
Chr6	6	85430562	C	G	downstream	rs1115385654	CSN1S1
Chr6	6	85430585	T	C	downstream	rs1117900811	CSN1S1
Chr6	6	85430647	GA	G	downstream	-	CSN1S1
Chr6	6	85430664	C	T	downstream	rs799253812	CSN1S1
Chr6	6	85430710	C	T	downstream	-	CSN1S1
Chr6	6	85430739	C	T	downstream	-	CSN1S1
Chr6	6	85430744	C	A	downstream	-	CSN1S1
Chr6	6	85430763	A	G	downstream	-	CSN1S1
Chr6	6	85430801	T	C	downstream	-	CSN1S1
Chr6	6	85430805	AC	A	downstream	rs730789819	CSN1S1
Chr6	6	85430866	C	T	downstream	rs717623385	CSN1S1
Chr6	6	85430884	T	C	downstream	-	CSN1S1
Chr6	6	85430937	A	G	downstream	-	CSN1S1
Chr6	6	85430957	CAGAA	C	downstream	-	CSN1S1
Chr6	6	85431001	G	A	downstream	-	CSN1S1
Chr6	6	85431051	A	G	downstream	-	CSN1S1
Chr6	6	85431059	A	G	downstream	-	CSN1S1
Chr6	6	85431084	A	C	downstream	-	CSN1S1
Chr6	6	85431085	A	T	downstream	-	CSN1S1
Chr6	6	85431091	G	A	downstream	-	CSN1S1
Chr6	6	85431094	G	A	downstream	-	CSN1S1
Chr6	6	85431116	T	C	downstream	-	CSN1S1
Chr6	6	85431126	A	C	downstream	-	CSN1S1
Chr6	6	85431133	G	A	downstream	-	CSN1S1
Chr6	6	85431153	A	C	downstream	-	CSN1S1
Chr6	6	85431169	A	C	downstream	-	CSN1S1
Chr6	6	85431197	C	T	downstream	rs715699051	CSN1S1
Chr6	6	85431209	C	G	downstream	-	CSN1S1
Chr6	6	85431212	C	G	downstream	-	CSN1S1
Chr6	6	85431224	T	C	downstream	rs798386140	CSN1S1
Chr6	6	85431228	G	A	downstream	rs799649058	CSN1S1
Chr6	6	85431249	A	G	downstream	rs719313296	CSN1S1
Chr6	6	85431255	G	A	downstream	-	CSN1S1
Chr6	6	85431262	T	A	downstream	-	CSN1S1
Chr6	6	85409198	A	T	upstream	-	CSN1S1
Chr6	6	85409379	AAAAAGAAAAGAAAAGAAAGAGAAGC	AAAAAGAAAAGAAAGAGAAGC	upstream	-	CSN1S1
Chr6	6	85409405	AAAAGACAAAGACA	AAAAGACA	upstream	-	CSN1S1
Chr6	6	85409917	GCAGAC	GC	upstream	-	CSN1S1
Chr6	6	85410450	T	G	upstream	rs137692241	CSN1S1
Chr6	6	85410605	A	G	upstream	rs526661535	CSN1S1
Chr6	6	85410692	CAATG	CATG	upstream	-	CSN1S1
Chr6	6	85411028	ATA	ATTA	upstream	-	CSN1S1
Chr6	6	85411118	AAACAACAACAAT	AAACAACAAT	5 prime UTR	-	CSN1S1
Chr6	6	85411546	AC	TA	5 prime UTR	-	CSN1S1
Chr6	6	85411780	T	C	5 prime UTR	rs110163054	CSN1S1
Chr6	6	85411842	TCCTCTG	TCTCTG	intron	-	CSN1S1
Chr6	6	85412115	CTG	CTTT	intron	-	CSN1S1
Chr6	6	85412572	GATA	GA	intron	-	CSN1S1
Chr6	6	85412633	ACCCAG	ACCAG	intron	-	CSN1S1
Chr6	6	85412703	CACAAT	CACAAACAAT	intron	-	CSN1S1
Chr6	6	85412829	T	A	intron	rs717339212	CSN1S1
Chr6	6	85413124	ATTTTTTTTTCATG	ATTTTTTTTCATG	intron	-	CSN1S1
Chr6	6	85413431	C	T	intron	rs385123174	CSN1S1
Chr6	6	85413690	TT	TA	intron	rs137463103	CSN1S1
Chr6	6	85413769	C	T	intron	-	CSN1S1
Chr6	6	85413815	C	T	intron	rs517649194	CSN1S1
Chr6	6	85414209	A	G	intron	rs723949168	CSN1S1
Chr6	6	85414488	TGA	TA	intron	-	CSN1S1
Chr6	6	85414609	ATGATT	AT	intron	-	CSN1S1
Chr6	6	85415019	T	C	intron	rs722357083	CSN1S1
Chr6	6	85415118	A	G	intron	-	CSN1S1
Chr6	6	85415449	C	T	intron	-	CSN1S1
Chr6	6	85416176	TAAGT	TAGT	splice donor,intron	-	CSN1S1
Chr6	6	85416188	ACTTCTTCTTCA	ACTTCTTCA	intron	-	CSN1S1
Chr6	6	85416938	G	A	intron	-	CSN1S1
Chr6	6	85416939	CAAAAAATATTAG	CAAAAAAATATTAG	intron	-	CSN1S1
Chr6	6	85417037	GAAAAAAAATTTTATTATATTC	GAAAAAAATTTTTATTATATTC	intron	rs460859361	CSN1S1
Chr6	6	85417163	G	A	intron	-	CSN1S1
Chr6	6	85417184	CTTTGA	CTTGA	intron	-	CSN1S1
Chr6	6	85417432	ATTAA	ATTTTGTTAA	intron	-	CSN1S1
Chr6	6	85417481	GAAAAAAAAATTTC	GAAAAAAAATTTC	intron	-	CSN1S1
Chr6	6	85417590	TGAGGAGAC	TGAGAC	intron	-	CSN1S1
Chr6	6	85417994	TC	AC	intron	rs210334109	CSN1S1
Chr6	6	85418037	ACA	AA	intron	rs132845640	CSN1S1
Chr6	6	85418175	G	A	intron	-	CSN1S1
Chr6	6	85418732	T	C	intron	-	CSN1S1
Chr6	6	85418742	G	A	intron	-	CSN1S1
Chr6	6	85419426	GGGTT	GTGGTT	intron	rs137158537	CSN1S1
Chr6	6	85419651	AAAATTAAATG	AAAATG	intron	-	CSN1S1
Chr6	6	85419709	CTGAAATT	CTGAAATTGAAATT	intron	-	CSN1S1
Chr6	6	85420092	T	G	intron	-	CSN1S1
Chr6	6	85420602	A	G	intron	-	CSN1S1
Chr6	6	85420668	AA	AGT	intron	-	CSN1S1
Chr6	6	85421101	G	A	synonymous	-	CSN1S1
Chr6	6	85421623	TGT	TGAAGT	intron	-	CSN1S1
Chr6	6	85421661	A	C	intron	rs109310162	CSN1S1
Chr6	6	85421819	CAAAAATC	CAAAAAATC	intron	-	CSN1S1
Chr6	6	85421866	G	A	intron	rs133093593	CSN1S1
Chr6	6	85422176	G	T	intron	rs378462538	CSN1S1
Chr6	6	85422267	C	G	intron	-	CSN1S1
Chr6	6	85422294	A	G	intron	-	CSN1S1
Chr6	6	85422329	G	A	intron	rs135976542	CSN1S1
Chr6	6	85422486	CC	TC	intron	rs378746980	CSN1S1
Chr6	6	85422982	G	C	intron	-	CSN1S1
Chr6	6	85423095	TCTCC	TC	intron	-	CSN1S1
Chr6	6	85423177	AG	GA	intron	-	CSN1S1
Chr6	6	85423324	GTTTTTTTATTTTTTAAGG	GTTTTTTATTTTTTAAGG	splice polypyrimidine tract,intron	-	CSN1S1
Chr6	6	85423359	T	C	synonymous	-	CSN1S1
Chr6	6	85423394	T	C	intron	rs434576783	CSN1S1
Chr6	6	85423511	TTA	TTTAATA	intron	-	CSN1S1
Chr6	6	85423705	C	T	intron	-	CSN1S1
Chr6	6	85423773	TAG	TACAT	intron	-	CSN1S1
Chr6	6	85424216	T	C	intron	-	CSN1S1
Chr6	6	85424488	AC	CT	intron	-	CSN1S1
Chr6	6	85424553	ATTTCCTTCTA	ATTCCTTCTA	splice polypyrimidine tract,intron	-	CSN1S1
Chr6	6	85424989	A	G	intron	-	CSN1S1
Chr6	6	85425834	T	A	intron	-	CSN1S1
Chr6	6	85426259	C	A	intron	rs445857082	CSN1S1
Chr6	6	85426788	G	A	intron	-	CSN1S1
Chr6	6	85426991	C	T	intron	-	CSN1S1
Chr6	6	85427718	T	G	intron	-	CSN1S1
Chr6	6	85427856	CTTTTTTTTTTTTTTGCTTAC	CTTTTTTTTTTTTTTTTTTGCTTAC	intron	-	CSN1S1
Chr6	6	85427949	GC	TC	intron	rs446267064	CSN1S1
Chr6	6	85428525	TTGTGTGTGTA	TTGTGTGTGTGTG	intron	-	CSN1S1
Chr6	6	85428723	T	G	intron	rs137695083	CSN1S1
Chr6	6	85429595	T	A	downstream	-	CSN1S1
Chr6	6	85429915	TTTAC	TTTCTTAC	downstream	-	CSN1S1
Chr6	6	85430382	G	C	downstream	-	CSN1S1
Chr6	6	85430805	ACT	AT	downstream	rs730789819	CSN1S1
Chr6	6	85430819	G	C	downstream	rs715022917	CSN1S1
Chr6	6	85430934	C	G	downstream	-	CSN1S1
Chr6	6	85430957	CAGAAA	CA	downstream	-	CSN1S1
Chr6	6	85431054	C	T	downstream	-	CSN1S1
Chr6	6	85447260	A	C	downstream	-	CSN2
Chr6	6	85447287	G	T	downstream	rs479861161	CSN2
Chr6	6	85447336	G	A	downstream	rs381315046	CSN2
Chr6	6	85447346	T	C	downstream	rs110125724	CSN2
Chr6	6	85447360	T	C	downstream	rs522815058	CSN2
Chr6	6	85447398	T	G	downstream	rs716032008	CSN2
Chr6	6	85447527	A	G	downstream	rs210380756	CSN2
Chr6	6	85447653	G	A	downstream	rs714635737	CSN2
Chr6	6	85447834	A	T	downstream	rs468637485	CSN2
Chr6	6	85447847	TA	AG	downstream	-	CSN2
Chr6	6	85447906	G	A	downstream	rs451673247	CSN2
Chr6	6	85448017	C	A	downstream	rs522262060	CSN2
Chr6	6	85448100	C	T	downstream	rs383761108	CSN2
Chr6	6	85448262	G	A	downstream	rs525767107	CSN2
Chr6	6	85448269	AG	CC	downstream	-	CSN2
Chr6	6	85448275	T	G	downstream	rs519701990	CSN2
Chr6	6	85448396	C	G	downstream	rs110341384	CSN2
Chr6	6	85448429	C	A	downstream	rs467048811	CSN2
Chr6	6	85448520	G	T	downstream	rs435774302	CSN2
Chr6	6	85448566	T	C	downstream	rs209387918	CSN2
Chr6	6	85448632	G	A	downstream	rs110878168	CSN2
Chr6	6	85448652	G	A	downstream	rs136251785	CSN2
Chr6	6	85448703	C	T	downstream	rs516954065	CSN2
Chr6	6	85448705	G	C	downstream	rs520493089	CSN2
Chr6	6	85448713	T	C	downstream	rs432208442	CSN2
Chr6	6	85448768	G	T	downstream	rs717307333	CSN2
Chr6	6	85448923	G	T	downstream	rs452279573	CSN2
Chr6	6	85448933	A	G	downstream	-	CSN2
Chr6	6	85448961	G	C	downstream	rs385951145	CSN2
Chr6	6	85449052	C	A	downstream	rs472276007	CSN2
Chr6	6	85449144	TAAAAAAAATATAATAAAGAC	TAAAAAAATATAATAAAGAC	downstream	-	CSN2
Chr6	6	85449252	G	T	3 prime UTR	rs440770944	CSN2
Chr6	6	85449465	A	T	3 prime UTR	rs109439791	CSN2
Chr6	6	85449490	C	T	3 prime UTR	rs110688365	CSN2
Chr6	6	85449635	G	A	intron	rs441816163	CSN2
Chr6	6	85449889	T	C	intron	rs208247332	CSN2
Chr6	6	85449910	G	C	intron	rs721876999	CSN2
Chr6	6	85450073	A	G	intron	rs379780371	CSN2
Chr6	6	85450082	C	T	intron	rs383072808	CSN2
Chr6	6	85450153	G	A	intron	rs110223653	CSN2
Chr6	6	85450225	G	A	splice donor,intron	rs721168095	CSN2
Chr6	6	85450356	T	G	intron	rs209563075	CSN2
Chr6	6	85450410	C	A	intron	rs110672723	CSN2
Chr6	6	85450552	G	A	intron	-	CSN2
Chr6	6	85450648	T	G	intron	rs477589590	CSN2
Chr6	6	85450654	C	T	intron	rs110792714	CSN2
Chr6	6	85450665	C	T	intron	rs714889029	CSN2
Chr6	6	85450710	G	A	intron	rs110466181	CSN2
Chr6	6	85450769	T	C	intron	rs381421757	CSN2
Chr6	6	85450792	ATTTTTTTATAG	ATTTTTTATAG	intron	-	CSN2
Chr6	6	85450908	A	G	missense	rs715383373	CSN2
Chr6	6	85451043	G	A	missense	rs433954503	CSN2
Chr6	6	85451132	C	G	missense	rs43703013	CSN2
Chr6	6	85451138	A	G	synonymous	rs210995030	CSN2
Chr6	6	85451221	T	G	missense	rs109299401	CSN2
Chr6	6	85451248	C	G	missense	-	CSN2
Chr6	6	85451298	T	G	missense	rs43703011	CSN2
Chr6	6	85451479	G	A	intron	-	CSN2
Chr6	6	85451508	ATTGG	ATTGTTTGG	intron	-	CSN2
Chr6	6	85451571	T	C	intron	rs468724101	CSN2
Chr6	6	85451717	C	T	intron	rs482075588	CSN2
Chr6	6	85451938	C	G	intron	rs110102622	CSN2
Chr6	6	85451945	T	C	intron	rs471467714	CSN2
Chr6	6	85452005	A	C	intron	rs449798657	CSN2
Chr6	6	85452021	A	G	intron	rs469847909	CSN2
Chr6	6	85452028	G	A	intron	rs432145055	CSN2
Chr6	6	85452102	G	A	intron	rs384267469	CSN2
Chr6	6	85452123	A	G	intron	rs452405588	CSN2
Chr6	6	85452214	C	A	intron	rs460068576	CSN2
Chr6	6	85452264	A	G	intron	rs797736285	CSN2
Chr6	6	85452294	A	G	intron	rs466009750	CSN2
Chr6	6	85452369	C	T	intron	rs720498054	CSN2
Chr6	6	85452419	G	T	intron	rs110496027	CSN2
Chr6	6	85452536	C	T	intron	rs109780890	CSN2
Chr6	6	85452549	A	T	intron	rs798213856	CSN2
Chr6	6	85452726	C	T	synonymous	-	CSN2
Chr6	6	85452789	ATTTAAA	ATTAAAA	intron	rs110295588	CSN2
Chr6	6	85452888	A	G	intron	rs454413395	CSN2
Chr6	6	85452968	A	G	intron	rs474734512	CSN2
Chr6	6	85452985	A	C	intron	rs109526437	CSN2
Chr6	6	85453035	A	G	intron	rs449111056	CSN2
Chr6	6	85453093	A	G	intron	rs471220694	CSN2
Chr6	6	85453097	A	T	intron	-	CSN2
Chr6	6	85453115	T	C	intron	rs439819097	CSN2
Chr6	6	85453144	G	A	intron	rs526055034	CSN2
Chr6	6	85453205	T	C	intron	rs385190046	CSN2
Chr6	6	85453233	C	T	intron	rs467710776	CSN2
Chr6	6	85453254	A	G	intron	rs436526922	CSN2
Chr6	6	85453291	T	C	intron	rs110564693	CSN2
Chr6	6	85453367	C	A	intron	rs460070857	CSN2
Chr6	6	85453382	T	C	intron	rs383731165	CSN2
Chr6	6	85453715	A	G	intron	rs719969753	CSN2
Chr6	6	85453717	G	A	intron	rs380630763	CSN2
Chr6	6	85453745	G	A	intron	rs135318395	CSN2
Chr6	6	85453750	T	G	intron	-	CSN2
Chr6	6	85453759	C	G	intron	rs378689750	CSN2
Chr6	6	85453850	A	G	intron	rs81109614	CSN2
Chr6	6	85453949	T	C	intron	-	CSN2
Chr6	6	85453978	T	C	intron	rs210807560	CSN2
Chr6	6	85454007	T	C	intron	rs208778454	CSN2
Chr6	6	85454090	A	G	intron	rs450945467	CSN2
Chr6	6	85454135	A	C	intron	rs458054866	CSN2
Chr6	6	85454148	T	C	intron	rs209787737	CSN2
Chr6	6	85454191	T	A	intron	-	CSN2
Chr6	6	85454227	C	T	intron	rs81184820	CSN2
Chr6	6	85454261	C	T	intron	rs439028446	CSN2
Chr6	6	85454291	A	G	intron	rs445758310	CSN2
Chr6	6	85454312	C	T	intron	rs524970109	CSN2
Chr6	6	85454323	GA	CT	intron	-	CSN2
Chr6	6	85454331	G	A	intron	rs516591180	CSN2
Chr6	6	85454349	C	T	intron	rs520179343	CSN2
Chr6	6	85454355	G	C	intron	rs109000439	CSN2
Chr6	6	85454421	G	A	intron	-	CSN2
Chr6	6	85454434	CCA	CCAACTCTGTTCGACCCCATACA	intron	-	CSN2
Chr6	6	85454595	G	A	intron	rs479325850	CSN2
Chr6	6	85454691	C	A	intron	rs466107273	CSN2
Chr6	6	85454745	C	T	missense,splice region	rs714392054	CSN2
Chr6	6	85454822	T	C	intron	rs434638350	CSN2
Chr6	6	85454916	GAAAAAAAAACACTT	GAAAAAAAAAACACTT	splice polypyrimidine tract,intron	-	CSN2
Chr6	6	85454940	C	T	intron	-	CSN2
Chr6	6	85454960	ATTTTCCTA	ATTTTTCCTA	intron	-	CSN2
Chr6	6	85455230	T	C	intron	rs110440565	CSN2
Chr6	6	85455519	CAAAAAAAATCT	AAAAAAAAATCT	intron	rs211631844	CSN2
Chr6	6	85455556	A	C	intron	rs798551604	CSN2
Chr6	6	85455572	G	A	intron	rs110850982	CSN2
Chr6	6	85455665	G	A	synonymous	rs468218273	CSN2
Chr6	6	85455953	A	G	intron	rs109804899	CSN2
Chr6	6	85456107	C	T	intron	rs436768496	CSN2
Chr6	6	85456129	G	A	intron	rs464982173	CSN2
Chr6	6	85456177	GT	TG	intron	-	CSN2
Chr6	6	85456229	G	A	intron	rs379595622	CSN2
Chr6	6	85456348	C	A	intron	rs433392926	CSN2
Chr6	6	85456419	C	G	intron	rs208510153	CSN2
Chr6	6	85456467	T	A	intron	rs208169228	CSN2
Chr6	6	85456491	C	T	intron	rs133265582	CSN2
Chr6	6	85456505	C	T	intron	rs110942008	CSN2
Chr6	6	85456565	C	T	intron	rs442329585	CSN2
Chr6	6	85456648	C	T	intron	rs462445179	CSN2
Chr6	6	85456705	GAAAAAAAAAATGTT	GAAAAAAAAAAATGTT	intron	-	CSN2
Chr6	6	85456772	C	A	intron	rs475635612	CSN2
Chr6	6	85456813	TC	CT	intron	-	CSN2
Chr6	6	85456815	G	T	intron	rs444381512	CSN2
Chr6	6	85456968	A	C	intron	rs458093484	CSN2
Chr6	6	85456990	T	C	intron	rs799647649	CSN2
Chr6	6	85457075	ATTTTTTTTTACA	ATTTTTTTTACA	intron	-	CSN2
Chr6	6	85457104	C	A	intron	rs385114839	CSN2
Chr6	6	85457201	T	C	intron	rs478079921	CSN2
Chr6	6	85457217	CTTTTATAAATAC	CTTTTTATAAATAC	intron	-	CSN2
Chr6	6	85457259	C	T	intron	rs109091301	CSN2
Chr6	6	85457358	G	A	intron	-	CSN2
Chr6	6	85457496	C	T	intron	rs800857845	CSN2
Chr6	6	85457498	ATTTTAAC	ATTTTTTAAC	intron	-	CSN2
Chr6	6	85457804	G	C	upstream	rs108993011	CSN2
Chr6	6	85457820	C	A	upstream	rs480013236	CSN2
Chr6	6	85457840	A	C	upstream	rs1115608225	CSN2
Chr6	6	85458047	A	G	upstream	rs380095826	CSN2
Chr6	6	85458156	G	A	upstream	rs476190798	CSN2
Chr6	6	85458404	G	A	upstream	rs719374889	CSN2
Chr6	6	85458545	A	T	upstream	rs109955918	CSN2
Chr6	6	85458686	A	C	upstream	rs800276996	CSN2
Chr6	6	85458913	A	G	upstream	rs468457518	CSN2
Chr6	6	85458964	C	A	upstream	rs436807183	CSN2
Chr6	6	85459034	G	C	upstream	rs207862319	CSN2
Chr6	6	85459067	C	T	upstream	rs719211318	CSN2
Chr6	6	85459079	A	G	upstream	rs464262698	CSN2
Chr6	6	85459276	A	G	upstream	rs110018851	CSN2
Chr6	6	85459351	G	A	upstream	rs110690977	CSN2
Chr6	6	85447182	G	A	downstream	-	CSN2
Chr6	6	85447196	G	T	downstream	-	CSN2
Chr6	6	85447203	A	C	downstream	-	CSN2
Chr6	6	85447208	G	A	downstream	-	CSN2
Chr6	6	85447254	G	A	downstream	-	CSN2
Chr6	6	85447263	C	T	downstream	-	CSN2
Chr6	6	85447301	A	G	downstream	-	CSN2
Chr6	6	85447313	C	T	downstream	-	CSN2
Chr6	6	85447330	G	A	downstream	-	CSN2
Chr6	6	85447337	CAACTG	C	downstream	-	CSN2
Chr6	6	85447416	C	T	downstream	-	CSN2
Chr6	6	85447438	A	C	downstream	-	CSN2
Chr6	6	85447462	C	T	downstream	rs801236936	CSN2
Chr6	6	85447585	G	T	downstream	-	CSN2
Chr6	6	85447620	G	A	downstream	-	CSN2
Chr6	6	85447633	AT	A	downstream	-	CSN2
Chr6	6	85447643	C	G	downstream	rs1114188657	CSN2
Chr6	6	85447674	G	T	downstream	-	CSN2
Chr6	6	85447747	G	T	downstream	rs799897490	CSN2
Chr6	6	85447777	C	T	downstream	-	CSN2
Chr6	6	85447781	C	T	downstream	-	CSN2
Chr6	6	85447785	C	T	downstream	-	CSN2
Chr6	6	85447847	T	A	downstream	rs109339084	CSN2
Chr6	6	85447848	A	G	downstream	rs109302749	CSN2
Chr6	6	85447912	T	C	downstream	rs471910539	CSN2
Chr6	6	85448084	C	A	downstream	rs797367199	CSN2
Chr6	6	85448086	G	A	downstream	-	CSN2
Chr6	6	85448093	G	A	downstream	-	CSN2
Chr6	6	85448139	G	A	downstream	-	CSN2
Chr6	6	85448159	T	G	downstream	rs459573552	CSN2
Chr6	6	85448186	C	G	downstream	rs482138660	CSN2
Chr6	6	85448269	A	C	downstream	rs379075404	CSN2
Chr6	6	85448270	G	C	downstream	rs382358261	CSN2
Chr6	6	85448285	C	T	downstream	-	CSN2
Chr6	6	85448332	A	G	downstream	-	CSN2
Chr6	6	85448349	G	A	downstream	-	CSN2
Chr6	6	85448388	C	T	downstream	-	CSN2
Chr6	6	85448599	G	C	downstream	-	CSN2
Chr6	6	85448600	G	T	downstream	-	CSN2
Chr6	6	85448714	G	A	downstream	-	CSN2
Chr6	6	85448761	T	A	downstream	-	CSN2
Chr6	6	85448764	A	T	downstream	rs723387960	CSN2
Chr6	6	85448788	A	C	downstream	rs1118101583	CSN2
Chr6	6	85448866	TTTTTC	T	downstream	rs516115546	CSN2
Chr6	6	85448876	G	T	downstream	-	CSN2
Chr6	6	85448878	C	T	downstream	-	CSN2
Chr6	6	85448980	G	T	downstream	-	CSN2
Chr6	6	85449042	C	A	downstream	-	CSN2
Chr6	6	85449133	A	G	downstream	-	CSN2
Chr6	6	85449135	C	A	downstream	-	CSN2
Chr6	6	85449310	T	A	3 prime UTR	-	CSN2
Chr6	6	85449479	A	G	3 prime UTR	-	CSN2
Chr6	6	85449520	CAT	C	intron	-	CSN2
Chr6	6	85449532	T	C	intron	-	CSN2
Chr6	6	85449538	T	C	intron	-	CSN2
Chr6	6	85449588	A	G	intron	-	CSN2
Chr6	6	85449727	T	C	intron	-	CSN2
Chr6	6	85449728	G	A	intron	-	CSN2
Chr6	6	85449816	A	G	intron	-	CSN2
Chr6	6	85449855	A	C	intron	-	CSN2
Chr6	6	85450005	A	G	intron	-	CSN2
Chr6	6	85450010	G	T	intron	-	CSN2
Chr6	6	85450188	A	C	intron	rs1116479531	CSN2
Chr6	6	85450198	T	C	intron	-	CSN2
Chr6	6	85450280	A	G	splice region,splice polypyrimidine tract,intron	-	CSN2
Chr6	6	85450358	T	C	intron	-	CSN2
Chr6	6	85450382	T	G	intron	rs477233468	CSN2
Chr6	6	85450551	C	T	intron	-	CSN2
Chr6	6	85450557	C	T	intron	-	CSN2
Chr6	6	85450579	C	T	intron	-	CSN2
Chr6	6	85450585	A	G	intron	-	CSN2
Chr6	6	85450635	A	G	intron	-	CSN2
Chr6	6	85450707	G	A	intron	-	CSN2
Chr6	6	85450757	C	A	intron	-	CSN2
Chr6	6	85450792	AT	A	intron	rs110763834	CSN2
Chr6	6	85450818	C	T	intron	-	CSN2
Chr6	6	85450819	G	A	intron	-	CSN2
Chr6	6	85450852	C	T	intron	-	CSN2
Chr6	6	85450934	C	A	missense	-	CSN2
Chr6	6	85450939	T	A	missense	-	CSN2
Chr6	6	85450987	G	A	synonymous	-	CSN2
Chr6	6	85451033	G	A	synonymous	-	CSN2
Chr6	6	85451055	T	G	missense	rs454083280	CSN2
Chr6	6	85451097	T	G	missense	rs446346276	CSN2
Chr6	6	85451168	G	A	synonymous	rs109467926	CSN2
Chr6	6	85451180	G	T	missense	rs43703012	CSN2
Chr6	6	85451213	G	A	synonymous	-	CSN2
Chr6	6	85451224	C	T	missense	-	CSN2
Chr6	6	85451273	A	C	synonymous	-	CSN2
Chr6	6	85451364	A	T	missense	-	CSN2
Chr6	6	85451451	A	G	intron	-	CSN2
Chr6	6	85451475	G	A	intron	-	CSN2
Chr6	6	85451494	G	A	intron	-	CSN2
Chr6	6	85451508	A	ATTGT	intron	rs448353551	CSN2
Chr6	6	85451511	G	GTTT	intron	-	CSN2
Chr6	6	85451539	T	C	intron	-	CSN2
Chr6	6	85451630	T	A	intron	-	CSN2
Chr6	6	85451639	T	C	intron	rs800161432	CSN2
Chr6	6	85451694	G	A	intron	-	CSN2
Chr6	6	85451780	G	A	intron	-	CSN2
Chr6	6	85451819	C	A	intron	-	CSN2
Chr6	6	85451828	A	G	intron	-	CSN2
Chr6	6	85451954	C	G	intron	-	CSN2
Chr6	6	85452014	A	AT	intron	-	CSN2
Chr6	6	85452027	C	T	intron	-	CSN2
Chr6	6	85452180	AG	A	intron	-	CSN2
Chr6	6	85452194	A	G	intron	rs716079178	CSN2
Chr6	6	85452313	G	A	intron	rs1114590242	CSN2
Chr6	6	85452333	G	A	intron	-	CSN2
Chr6	6	85452360	G	A	intron	-	CSN2
Chr6	6	85452373	A	C	intron	rs799110410	CSN2
Chr6	6	85452400	C	T	intron	-	CSN2
Chr6	6	85452446	C	A	intron	-	CSN2
Chr6	6	85452610	A	C	intron	-	CSN2
Chr6	6	85452710	C	T	missense	rs721259074	CSN2
Chr6	6	85452779	C	T	intron	-	CSN2
Chr6	6	85452792	T	A	intron	rs110295588	CSN2
Chr6	6	85452793	A	T	intron	-	CSN2
Chr6	6	85452818	G	A	splice region,intron	-	CSN2
Chr6	6	85452837	G	A	missense	rs799602970	CSN2
Chr6	6	85452869	A	C	intron	rs798582447	CSN2
Chr6	6	85452915	C	A	intron	-	CSN2
Chr6	6	85452929	A	G	intron	-	CSN2
Chr6	6	85452986	G	A	intron	-	CSN2
Chr6	6	85453130	A	C	intron	-	CSN2
Chr6	6	85453153	G	A	intron	rs3423648164	CSN2
Chr6	6	85453202	T	G	intron	-	CSN2
Chr6	6	85453240	A	G	intron	-	CSN2
Chr6	6	85453246	C	A	intron	-	CSN2
Chr6	6	85453250	T	A	intron	-	CSN2
Chr6	6	85453251	T	C	intron	rs1116389421	CSN2
Chr6	6	85453260	T	C	intron	-	CSN2
Chr6	6	85453334	C	T	intron	rs799393825	CSN2
Chr6	6	85453411	C	T	intron	-	CSN2
Chr6	6	85453416	C	T	intron	-	CSN2
Chr6	6	85453432	A	T	intron	rs378185604	CSN2
Chr6	6	85453555	G	A	intron	-	CSN2
Chr6	6	85453557	AT	A	intron	-	CSN2
Chr6	6	85453570	G	T	intron	rs1114920444	CSN2
Chr6	6	85453571	T	A	intron	-	CSN2
Chr6	6	85453583	C	A	intron	-	CSN2
Chr6	6	85453587	G	A	intron	-	CSN2
Chr6	6	85453594	T	G	intron	-	CSN2
Chr6	6	85453596	G	A	intron	rs3423654154	CSN2
Chr6	6	85453601	C	T	intron	-	CSN2
Chr6	6	85453622	A	C	intron	-	CSN2
Chr6	6	85453651	A	T	intron	-	CSN2
Chr6	6	85453674	G	C	intron	-	CSN2
Chr6	6	85453703	G	T	intron	-	CSN2
Chr6	6	85453744	C	G	intron	-	CSN2
Chr6	6	85453770	C	T	intron	rs797740052	CSN2
Chr6	6	85453808	T	A	intron	-	CSN2
Chr6	6	85453934	G	A	intron	-	CSN2
Chr6	6	85454036	C	T	intron	-	CSN2
Chr6	6	85454219	T	TA	intron	-	CSN2
Chr6	6	85454254	G	A	intron	-	CSN2
Chr6	6	85454323	G	C	intron	rs718442285	CSN2
Chr6	6	85454324	A	T	intron	rs721718230	CSN2
Chr6	6	85454325	G	T	intron	-	CSN2
Chr6	6	85454326	G	T	intron	-	CSN2
Chr6	6	85454375	G	T	intron	-	CSN2
Chr6	6	85454389	C	CT	intron	-	CSN2
Chr6	6	85454410	A	G	intron	rs3423656204	CSN2
Chr6	6	85454413	G	T	intron	-	CSN2
Chr6	6	85454418	G	A	intron	-	CSN2
Chr6	6	85454421	G	C	intron	rs3423627575	CSN2
Chr6	6	85454430	G	A	intron	rs3423603578	CSN2
Chr6	6	85454436	A	G	intron	rs459908794	CSN2
Chr6	6	85454443	T	TTCGACCCCATACAACTCTGA	intron	-	CSN2
Chr6	6	85454444	G	T	intron	rs1117908031	CSN2
Chr6	6	85454478	C	A	intron	rs798780553	CSN2
Chr6	6	85454535	G	T	intron	rs3423658524	CSN2
Chr6	6	85454578	C	T	intron	rs3423612704	CSN2
Chr6	6	85454591	C	G	intron	-	CSN2
Chr6	6	85454645	A	G	intron	rs455796066	CSN2
Chr6	6	85454665	T	TGC	intron	-	CSN2
Chr6	6	85454666	A	C	intron	rs3423654310	CSN2
Chr6	6	85454704	T	A	intron	-	CSN2
Chr6	6	85454723	C	T	intron	-	CSN2
Chr6	6	85454825	A	G	intron	rs800558137	CSN2
Chr6	6	85454845	T	A	intron	rs1116964530	CSN2
Chr6	6	85454861	C	A	intron	-	CSN2
Chr6	6	85454916	G	GA	splice polypyrimidine tract,intron	rs723818723	CSN2
Chr6	6	85454929	T	G	intron	-	CSN2
Chr6	6	85454960	A	AT	intron	rs110291532	CSN2
Chr6	6	85455123	G	C	intron	rs799130479	CSN2
Chr6	6	85455191	A	G	intron	-	CSN2
Chr6	6	85455204	G	T	intron	-	CSN2
Chr6	6	85455212	T	C	intron	-	CSN2
Chr6	6	85455360	T	C	intron	rs1117211931	CSN2
Chr6	6	85455518	TC	T	intron	-	CSN2
Chr6	6	85455557	C	A	intron	-	CSN2
Chr6	6	85455611	T	C	intron	-	CSN2
Chr6	6	85455617	C	T	intron	-	CSN2
Chr6	6	85455658	C	T	missense	rs799651455	CSN2
Chr6	6	85455700	GGGA	G	splice region,splice polypyrimidine tract,intron	-	CSN2
Chr6	6	85455748	T	C	intron	-	CSN2
Chr6	6	85455779	A	G	intron	-	CSN2
Chr6	6	85455787	GATAGTGT	G	intron	-	CSN2
Chr6	6	85455809	T	C	intron	rs458483452	CSN2
Chr6	6	85455818	G	A	intron	-	CSN2
Chr6	6	85455834	C	A	intron	-	CSN2
Chr6	6	85455843	A	AT	intron	-	CSN2
Chr6	6	85455850	A	G	intron	-	CSN2
Chr6	6	85455855	G	A	intron	-	CSN2
Chr6	6	85455936	G	A	intron	-	CSN2
Chr6	6	85455990	T	C	intron	-	CSN2
Chr6	6	85456145	A	G	intron	rs384366966	CSN2
Chr6	6	85456177	G	T	intron	rs457064048	CSN2
Chr6	6	85456178	T	G	intron	rs526677810	CSN2
Chr6	6	85456232	G	A	intron	-	CSN2
Chr6	6	85456289	A	C	intron	-	CSN2
Chr6	6	85456307	T	C	intron	rs473870129	CSN2
Chr6	6	85456418	A	G	intron	rs797370202	CSN2
Chr6	6	85456452	T	C	intron	-	CSN2
Chr6	6	85456589	T	C	intron	-	CSN2
Chr6	6	85456599	A	G	intron	-	CSN2
Chr6	6	85456621	T	G	intron	rs797181080	CSN2
Chr6	6	85456640	AATACATACTATTTTTGAC	A	intron	-	CSN2
Chr6	6	85456672	A	G	intron	rs382872217	CSN2
Chr6	6	85456687	G	C	intron	-	CSN2
Chr6	6	85456725	C	T	intron	-	CSN2
Chr6	6	85456801	A	C	intron	-	CSN2
Chr6	6	85456813	T	C	intron	rs720524833	CSN2
Chr6	6	85456814	C	T	intron	rs714422453	CSN2
Chr6	6	85456818	A	T	intron	-	CSN2
Chr6	6	85456866	C	T	intron	rs1116978601	CSN2
Chr6	6	85457075	AT	A	intron	rs730642096	CSN2
Chr6	6	85457081	TTTTACAAAATAAAATACTTTCTCTTTAA	T	intron	-	CSN2
Chr6	6	85457114	C	T	intron	-	CSN2
Chr6	6	85457217	C	CT	intron	rs445826294	CSN2
Chr6	6	85457320	A	C	intron	-	CSN2
Chr6	6	85457433	C	T	intron	-	CSN2
Chr6	6	85457462	T	C	intron	-	CSN2
Chr6	6	85457522	C	G	intron	-	CSN2
Chr6	6	85457624	A	C	intron	-	CSN2
Chr6	6	85457690	C	G	missense	-	CSN2
Chr6	6	85457770	C	T	upstream	-	CSN2
Chr6	6	85457784	G	C	upstream	-	CSN2
Chr6	6	85457934	G	A	upstream	-	CSN2
Chr6	6	85457990	C	T	upstream	rs799600503	CSN2
Chr6	6	85458025	A	T	upstream	-	CSN2
Chr6	6	85458138	A	G	upstream	-	CSN2
Chr6	6	85458235	A	G	upstream	-	CSN2
Chr6	6	85458267	A	G	upstream	-	CSN2
Chr6	6	85458268	A	G	upstream	-	CSN2
Chr6	6	85458359	CAG	C	upstream	rs800511231	CSN2
Chr6	6	85458377	T	A	upstream	-	CSN2
Chr6	6	85458475	A	G	upstream	-	CSN2
Chr6	6	85458712	C	A	upstream	-	CSN2
Chr6	6	85458837	T	G	upstream	-	CSN2
Chr6	6	85458867	G	T	upstream	rs797864374	CSN2
Chr6	6	85458872	G	A	upstream	-	CSN2
Chr6	6	85458879	A	C	upstream	-	CSN2
Chr6	6	85458884	T	C	upstream	rs799155628	CSN2
Chr6	6	85458885	G	A	upstream	rs799759790	CSN2
Chr6	6	85458904	A	G	upstream	-	CSN2
Chr6	6	85458916	G	T	upstream	-	CSN2
Chr6	6	85458927	T	G	upstream	-	CSN2
Chr6	6	85459121	T	C	upstream	-	CSN2
Chr6	6	85459123	G	A	upstream	rs798413265	CSN2
Chr6	6	85459146	T	C	upstream	-	CSN2
Chr6	6	85459159	G	C	upstream	rs459315215	CSN2
Chr6	6	85459166	G	A	upstream	-	CSN2
Chr6	6	85459190	G	A	upstream	-	CSN2
Chr6	6	85459209	C	T	upstream	rs380998001	CSN2
Chr6	6	85459220	G	A	upstream	-	CSN2
Chr6	6	85459283	A	G	upstream	-	CSN2
Chr6	6	85459288	A	G	upstream	-	CSN2
Chr6	6	85459356	G	C	upstream	-	CSN2
Chr6	6	85459363	T	C	upstream	rs1116662227	CSN2
Chr6	6	85459367	A	T	upstream	-	CSN2
Chr6	6	85528216	C	A	upstream	rs473478142	CSN1S2
Chr6	6	85528306	TT	CC	upstream	-	CSN1S2
Chr6	6	85528346	G	A	upstream	rs109579742	CSN1S2
Chr6	6	85528413	C	G	upstream	rs526859430	CSN1S2
Chr6	6	85528443	ACTATC	AC	upstream	-	CSN1S2
Chr6	6	85528468	C	T	upstream	-	CSN1S2
Chr6	6	85528579	C	T	upstream	rs455535037	CSN1S2
Chr6	6	85528622	C	G	upstream	rs207953825	CSN1S2
Chr6	6	85528648	C	T	upstream	rs721745288	CSN1S2
Chr6	6	85528718	C	T	upstream	rs522398081	CSN1S2
Chr6	6	85528802	A	C	upstream	rs208960206	CSN1S2
Chr6	6	85528920	G	A	upstream	rs526985371	CSN1S2
Chr6	6	85529079	GAAGAAAGT	GAGGAAGT	upstream	-	CSN1S2
Chr6	6	85529321	A	G	upstream	rs132726813	CSN1S2
Chr6	6	85529403	A	T	upstream	rs523576860	CSN1S2
Chr6	6	85529552	A	G	upstream	rs458225631	CSN1S2
Chr6	6	85529743	G	A	upstream	rs110158897	CSN1S2
Chr6	6	85529874	T	C	upstream	rs210631636	CSN1S2
Chr6	6	85529876	T	C	upstream	rs717571830	CSN1S2
Chr6	6	85529880	G	A	upstream	-	CSN1S2
Chr6	6	85529909	T	C	5 prime UTR	rs525634017	CSN1S2
Chr6	6	85529920	G	A	5 prime UTR	rs451900779	CSN1S2
Chr6	6	85529925	C	T	5 prime UTR	rs515883429	CSN1S2
Chr6	6	85530053	A	C	5 prime UTR	rs136328312	CSN1S2
Chr6	6	85530066	C	T	5 prime UTR	rs207498943	CSN1S2
Chr6	6	85530161	A	G	intron	rs386113802	CSN1S2
Chr6	6	85530245	C	T	intron	rs524404049	CSN1S2
Chr6	6	85530253	A	C	intron	rs459584725	CSN1S2
Chr6	6	85530360	A	T	intron	rs520085184	CSN1S2
Chr6	6	85530440	TG	CA	intron	-	CSN1S2
Chr6	6	85530452	A	G	intron	rs462912261	CSN1S2
Chr6	6	85530484	G	C	intron	rs522420328	CSN1S2
Chr6	6	85530613	C	G	intron	rs479667356	CSN1S2
Chr6	6	85530668	G	A	intron	rs207864947	CSN1S2
Chr6	6	85530741	T	G	intron	rs517690238	CSN1S2
Chr6	6	85530762	T	C	intron	rs385035415	CSN1S2
Chr6	6	85530774	G	T	intron	rs723248988	CSN1S2
Chr6	6	85530858	G	C	intron	rs380536159	CSN1S2
Chr6	6	85530892	T	C	intron	rs448379068	CSN1S2
Chr6	6	85530907	T	C	intron	rs519718873	CSN1S2
Chr6	6	85530964	C	G	intron	-	CSN1S2
Chr6	6	85531002	C	A	intron	rs714349536	CSN1S2
Chr6	6	85531005	T	C	intron	rs109606708	CSN1S2
Chr6	6	85531096	G	A	intron	rs1114511283	CSN1S2
Chr6	6	85531146	G	A	intron	rs468216235	CSN1S2
Chr6	6	85531197	A	G	intron	rs481791610	CSN1S2
Chr6	6	85531354	C	A	intron	rs450532133	CSN1S2
Chr6	6	85531467	TAAAAAAAATATATG	TAAAAAAAAATATG	intron	rs516322259	CSN1S2
Chr6	6	85531536	A	G	intron	rs109269946	CSN1S2
Chr6	6	85531595	ATTTATAC	ATTATAC	intron	-	CSN1S2
Chr6	6	85531685	A	G	intron	rs516527848	CSN1S2
Chr6	6	85531897	T	C	5 prime UTR	rs109900747	CSN1S2
Chr6	6	85532020	ATAATGTCAGGGG	AG	intron	rs525165201	CSN1S2
Chr6	6	85532077	A	G	intron	rs378798580	CSN1S2
Chr6	6	85532155	C	T	intron	rs453436089	CSN1S2
Chr6	6	85532181	A	G	intron	rs467112574	CSN1S2
Chr6	6	85532199	T	C	intron	rs110055900	CSN1S2
Chr6	6	85532227	G	A	intron	rs109950192	CSN1S2
Chr6	6	85532261	A	C	intron	rs435893894	CSN1S2
Chr6	6	85532326	GTAG	GTATAG	intron	-	CSN1S2
Chr6	6	85532341	G	A	intron	rs521640573	CSN1S2
Chr6	6	85532550	C	T	intron	rs518332890	CSN1S2
Chr6	6	85532605	G	A	intron	rs209372951	CSN1S2
Chr6	6	85532645	GCA	GT	intron	-	CSN1S2
Chr6	6	85532949	G	A	intron	rs715388083	CSN1S2
Chr6	6	85532975	A	G	intron	rs524313825	CSN1S2
Chr6	6	85533030	C	T	intron	rs207688167	CSN1S2
Chr6	6	85533088	C	T	intron	-	CSN1S2
Chr6	6	85533142	T	A	intron	rs451723592	CSN1S2
Chr6	6	85533268	G	A	intron	rs523529949	CSN1S2
Chr6	6	85533302	A	G	intron	rs471864491	CSN1S2
Chr6	6	85533439	T	C	intron	rs110628707	CSN1S2
Chr6	6	85533462	A	G	intron	rs520195622	CSN1S2
Chr6	6	85533474	G	A	intron	rs471580574	CSN1S2
Chr6	6	85533493	C	G	intron	rs208116657	CSN1S2
Chr6	6	85533704	G	C	intron	rs473190824	CSN1S2
Chr6	6	85533741	A	C	intron	rs523764823	CSN1S2
Chr6	6	85533744	G	A	intron	rs515769418	CSN1S2
Chr6	6	85533780	C	T	missense	rs441966828	CSN1S2
Chr6	6	85533781	C	T	synonymous	rs460423501	CSN1S2
Chr6	6	85533869	A	G	intron	rs717500361	CSN1S2
Chr6	6	85533920	C	T	intron	rs462022610	CSN1S2
Chr6	6	85533993	T	C	intron	rs480491637	CSN1S2
Chr6	6	85534052	G	A	intron	rs481828446	CSN1S2
Chr6	6	85534164	G	A	intron	rs723904512	CSN1S2
Chr6	6	85534190	G	T	intron	rs1118162547	CSN1S2
Chr6	6	85534230	G	T	intron	rs718338256	CSN1S2
Chr6	6	85534237	C	T	intron	rs1116922615	CSN1S2
Chr6	6	85534253	GAAAAAAAATGT	GAAAAAAATGT	intron	-	CSN1S2
Chr6	6	85534369	T	C	intron	rs1117856143	CSN1S2
Chr6	6	85534402	G	C	intron	rs379531807	CSN1S2
Chr6	6	85534446	T	C	intron	rs482567397	CSN1S2
Chr6	6	85534473	G	T	intron	rs133118527	CSN1S2
Chr6	6	85534513	T	C	intron	rs450433001	CSN1S2
Chr6	6	85534747	T	C	intron	rs110808655	CSN1S2
Chr6	6	85535109	G	T	splice polypyrimidine tract,intron	rs379988962	CSN1S2
Chr6	6	85535177	G	A	intron	rs1117691967	CSN1S2
Chr6	6	85535207	C	T	intron	rs381688051	CSN1S2
Chr6	6	85535497	A	G	intron	rs477905498	CSN1S2
Chr6	6	85535539	C	G	intron	rs446498892	CSN1S2
Chr6	6	85535736	ACA	AA	intron	-	CSN1S2
Chr6	6	85535824	G	A	intron	rs1116601661	CSN1S2
Chr6	6	85535902	A	T	intron	rs717800159	CSN1S2
Chr6	6	85535955	C	T	synonymous	rs718736427	CSN1S2
Chr6	6	85536051	C	T	intron	rs1117798557	CSN1S2
Chr6	6	85536132	A	C	intron	rs435730750	CSN1S2
Chr6	6	85536206	C	A	intron	-	CSN1S2
Chr6	6	85536325	T	G	intron	rs207634102	CSN1S2
Chr6	6	85536434	G	T	missense,splice region	rs463985801	CSN1S2
Chr6	6	85536592	A	G	intron	rs379801483	CSN1S2
Chr6	6	85536612	AGGTGTT	AGTGTT	intron	-	CSN1S2
Chr6	6	85536646	A	G	intron	rs109586853	CSN1S2
Chr6	6	85536736	A	G	intron	rs518388630	CSN1S2
Chr6	6	85536800	G	C	intron	rs521955350	CSN1S2
Chr6	6	85536822	C	T	intron	rs525487773	CSN1S2
Chr6	6	85536862	G	A	intron	rs109248332	CSN1S2
Chr6	6	85536888	A	G	intron	rs522546465	CSN1S2
Chr6	6	85537023	T	G	intron	rs380360174	CSN1S2
Chr6	6	85537069	C	T	intron	rs526496996	CSN1S2
Chr6	6	85537187	C	T	intron	rs715630170	CSN1S2
Chr6	6	85537258	G	A	intron	rs383622192	CSN1S2
Chr6	6	85537540	G	A	intron	rs481371834	CSN1S2
Chr6	6	85537562	C	T	intron	rs108967182	CSN1S2
Chr6	6	85537686	G	A	intron	rs110162599	CSN1S2
Chr6	6	85537700	C	T	intron	rs717551199	CSN1S2
Chr6	6	85537704	G	C	intron	rs458435377	CSN1S2
Chr6	6	85537813	C	G	intron	rs438008289	CSN1S2
Chr6	6	85538144	G	A	intron	rs451640270	CSN1S2
Chr6	6	85538257	G	A	intron	rs471764111	CSN1S2
Chr6	6	85538304	T	A	intron	rs434117803	CSN1S2
Chr6	6	85538355	C	T	intron	rs454199718	CSN1S2
Chr6	6	85538425	C	T	intron	rs720514201	CSN1S2
Chr6	6	85538482	TGT	TT	intron	rs718554668	CSN1S2
Chr6	6	85538688	G	T	intron	rs109565340	CSN1S2
Chr6	6	85538719	G	A	intron	-	CSN1S2
Chr6	6	85538872	G	A	intron	rs516800786	CSN1S2
Chr6	6	85539025	A	G	intron	rs473227567	CSN1S2
Chr6	6	85539077	C	A	intron	rs722767776	CSN1S2
Chr6	6	85539079	A	T	intron	rs721587744	CSN1S2
Chr6	6	85539104	T	C	intron	rs441805178	CSN1S2
Chr6	6	85539280	T	A	intron	-	CSN1S2
Chr6	6	85539285	A	G	intron	rs717478454	CSN1S2
Chr6	6	85539289	T	C	intron	rs136532031	CSN1S2
Chr6	6	85539336	GAT	GT	intron	rs723899275	CSN1S2
Chr6	6	85539345	A	G	intron	rs717405171	CSN1S2
Chr6	6	85539353	T	C	intron	-	CSN1S2
Chr6	6	85539378	T	C	intron	rs1114456555	CSN1S2
Chr6	6	85539401	C	T	intron	rs1115402498	CSN1S2
Chr6	6	85539437	C	T	intron	-	CSN1S2
Chr6	6	85539441	T	C	intron	rs3423654168	CSN1S2
Chr6	6	85539444	G	A	intron	-	CSN1S2
Chr6	6	85539451	G	A	intron	rs462059383	CSN1S2
Chr6	6	85539471	G	A	intron	rs381363035	CSN1S2
Chr6	6	85539568	C	T	intron	rs520942381	CSN1S2
Chr6	6	85539604	CAAAACCACT	CAAACCACT	intron	-	CSN1S2
Chr6	6	85539636	T	C	intron	rs110122319	CSN1S2
Chr6	6	85539639	CTTTTTATG	CTTTTTTATG	intron	-	CSN1S2
Chr6	6	85539717	C	T	intron	rs133836703	CSN1S2
Chr6	6	85539928	T	C	intron	rs444004855	CSN1S2
Chr6	6	85540088	T	G	intron	rs457784599	CSN1S2
Chr6	6	85540137	T	C	intron	rs522193697	CSN1S2
Chr6	6	85540171	T	G	intron	rs109493928	CSN1S2
Chr6	6	85540284	A	G	intron	rs211095417	CSN1S2
Chr6	6	85540420	ATTTTTTATTTCTCC	ATTTTTTTATTTCTCC	intron	-	CSN1S2
Chr6	6	85540475	A	T	intron	rs525953586	CSN1S2
Chr6	6	85540517	GTTAA	GTAA	intron	-	CSN1S2
Chr6	6	85540576	T	G	intron	rs434738809	CSN1S2
Chr6	6	85540635	C	T	intron	rs720897408	CSN1S2
Chr6	6	85540677	A	G	intron	rs211292655	CSN1S2
Chr6	6	85540759	G	A	intron	rs449367387	CSN1S2
Chr6	6	85540766	C	T	intron	-	CSN1S2
Chr6	6	85540793	A	T	intron	rs109557417	CSN1S2
Chr6	6	85540809	C	G	intron	rs207915138	CSN1S2
Chr6	6	85540895	CGT	CTAGT	intron	rs516002743	CSN1S2
Chr6	6	85541174	C	A	intron	rs438324474	CSN1S2
Chr6	6	85541270	C	T	intron	-	CSN1S2
Chr6	6	85541321	G	A	intron	-	CSN1S2
Chr6	6	85541344	G	A	intron	rs445484795	CSN1S2
Chr6	6	85541356	T	C	intron	rs432256660	CSN1S2
Chr6	6	85541370	CCT	CCTTCT	intron	-	CSN1S2
Chr6	6	85541447	C	T	intron	rs521216419	CSN1S2
Chr6	6	85541612	C	T	intron	rs721076916	CSN1S2
Chr6	6	85541620	T	C	intron	rs465400105	CSN1S2
Chr6	6	85541673	A	G	intron	rs1117672657	CSN1S2
Chr6	6	85541773	G	T	intron	-	CSN1S2
Chr6	6	85541904	A	G	intron	rs447253612	CSN1S2
Chr6	6	85541957	ATTTTTTTAAAC	ATTTTTTTTAAAC	intron	-	CSN1S2
Chr6	6	85541998	A	G	intron	rs378808772	CSN1S2
Chr6	6	85542015	G	A	intron	-	CSN1S2
Chr6	6	85542071	G	C	intron	rs433954927	CSN1S2
Chr6	6	85542123	C	T	intron	rs463779422	CSN1S2
Chr6	6	85542278	G	A	intron	rs715600864	CSN1S2
Chr6	6	85542352	T	C	intron	rs720195593	CSN1S2
Chr6	6	85542658	C	T	intron	rs385312624	CSN1S2
Chr6	6	85542680	C	A	intron	rs454234766	CSN1S2
Chr6	6	85542914	T	C	intron	rs467841769	CSN1S2
Chr6	6	85543089	TCCCTTT	TCCTTTT	intron	rs435380922	CSN1S2
Chr6	6	85543344	C	G	intron	rs455489143	CSN1S2
Chr6	6	85543465	A	T	intron	rs211579210	CSN1S2
Chr6	6	85543581	A	G	intron	rs717772698	CSN1S2
Chr6	6	85543624	T	C	intron	rs109185641	CSN1S2
Chr6	6	85543628	G	T	intron	rs380274739	CSN1S2
Chr6	6	85543818	A	C	intron	rs384090063	CSN1S2
Chr6	6	85543828	T	C	splice polypyrimidine tract,intron	rs518640644	CSN1S2
Chr6	6	85543890	C	T	intron	rs523636029	CSN1S2
Chr6	6	85544011	A	G	intron	-	CSN1S2
Chr6	6	85544109	G	A	intron	rs721080215	CSN1S2
Chr6	6	85544162	G	A	intron	rs717053486	CSN1S2
Chr6	6	85544165	A	G	intron	rs444371730	CSN1S2
Chr6	6	85544277	A	G	intron	rs720388542	CSN1S2
Chr6	6	85544286	A	G	intron	rs526092626	CSN1S2
Chr6	6	85544372	C	G	intron	rs519614864	CSN1S2
Chr6	6	85544467	C	T	intron	rs109730929	CSN1S2
Chr6	6	85544498	T	C	intron	rs516665278	CSN1S2
Chr6	6	85544519	T	A	intron	rs471438307	CSN1S2
Chr6	6	85544570	C	T	intron	rs439927482	CSN1S2
Chr6	6	85544589	A	G	intron	rs716066180	CSN1S2
Chr6	6	85544881	C	T	intron	rs480073126	CSN1S2
Chr6	6	85544905	C	T	intron	rs517873555	CSN1S2
Chr6	6	85544917	C	T	intron	rs722042506	CSN1S2
Chr6	6	85544937	C	T	intron	rs521409991	CSN1S2
Chr6	6	85544940	C	A	intron	-	CSN1S2
Chr6	6	85544967	G	A	intron	-	CSN1S2
Chr6	6	85544993	G	A	intron	rs524977521	CSN1S2
Chr6	6	85545010	C	T	intron	rs715140350	CSN1S2
Chr6	6	85545111	T	C	intron	rs446914333	CSN1S2
Chr6	6	85545246	A	G	intron	rs798520537	CSN1S2
Chr6	6	85545262	C	A	intron	rs721640293	CSN1S2
Chr6	6	85545315	A	G	intron	rs714623877	CSN1S2
Chr6	6	85545348	G	T	intron	-	CSN1S2
Chr6	6	85545382	C	T	intron	rs1115860154	CSN1S2
Chr6	6	85545394	T	C	intron	rs798191646	CSN1S2
Chr6	6	85545422	C	T	intron	rs454361499	CSN1S2
Chr6	6	85545509	T	C	intron	rs522037207	CSN1S2
Chr6	6	85545515	CCA	GAT	intron	-	CSN1S2
Chr6	6	85545526	G	A	intron	rs378139852	CSN1S2
Chr6	6	85545539	T	A	intron	-	CSN1S2
Chr6	6	85545541	G	A	intron	-	CSN1S2
Chr6	6	85545588	A	G	intron	rs724043913	CSN1S2
Chr6	6	85545702	G	A	intron	rs526637196	CSN1S2
Chr6	6	85545738	AC	GA	intron	-	CSN1S2
Chr6	6	85545742	A	G	intron	rs3423612739	CSN1S2
Chr6	6	85545769	C	T	intron	rs799912735	CSN1S2
Chr6	6	85545790	T	G	intron	rs718236361	CSN1S2
Chr6	6	85545857	T	G	intron	rs801217221	CSN1S2
Chr6	6	85545861	G	A	intron	rs456832476	CSN1S2
Chr6	6	85545931	C	G	intron	rs721152858	CSN1S2
Chr6	6	85545936	G	T	intron	rs714146139	CSN1S2
Chr6	6	85545941	G	T	intron	rs718644421	CSN1S2
Chr6	6	85545995	G	A	intron	rs381462400	CSN1S2
Chr6	6	85546064	G	A	intron	rs517266520	CSN1S2
Chr6	6	85546079	G	A	intron	rs522248277	CSN1S2
Chr6	6	85546130	G	A	intron	rs1115392117	CSN1S2
Chr6	6	85546141	C	T	intron	rs3423612838	CSN1S2
Chr6	6	85546148	T	C	intron	rs384034139	CSN1S2
Chr6	6	85546152	G	A	intron	rs798915678	CSN1S2
Chr6	6	85546154	A	G	intron	rs800137379	CSN1S2
Chr6	6	85546161	GG	CA	intron	-	CSN1S2
Chr6	6	85546166	T	C	intron	rs798722270	CSN1S2
Chr6	6	85546168	CC	TG	intron	-	CSN1S2
Chr6	6	85546201	T	C	intron	rs525786339	CSN1S2
Chr6	6	85546293	C	T	intron	rs715562958	CSN1S2
Chr6	6	85546342	T	C	intron	rs719999750	CSN1S2
Chr6	6	85546403	T	C	intron	rs1116737936	CSN1S2
Chr6	6	85546419	G	A	intron	rs378369459	CSN1S2
Chr6	6	85546544	T	A	intron	rs717165905	CSN1S2
Chr6	6	85546546	G	C	intron	rs442467297	CSN1S2
Chr6	6	85546660	C	T	intron	rs463207245	CSN1S2
Chr6	6	85546679	C	T	intron	rs480157882	CSN1S2
Chr6	6	85546723	G	A	intron	rs526791640	CSN1S2
Chr6	6	85546774	C	T	intron	rs381228720	CSN1S2
Chr6	6	85546817	A	G	intron	rs723591003	CSN1S2
Chr6	6	85546829	A	G	intron	rs385157700	CSN1S2
Chr6	6	85546848	C	G	intron	rs523837818	CSN1S2
Chr6	6	85546882	G	A	intron	rs379712872	CSN1S2
Chr6	6	85546976	A	T	intron	rs209446283	CSN1S2
Chr6	6	85547243	GAAAAAAAAGAATAAC	GAAAAAAAAAGAATAAC	intron	-	CSN1S2
Chr6	6	85547409	A	G	intron	rs466117770	CSN1S2
Chr6	6	85547590	C	G	intron	rs384175651	CSN1S2
Chr6	6	85547611	A	C	intron	rs209200109	CSN1S2
Chr6	6	85547627	T	C	intron	rs524146725	CSN1S2
Chr6	6	85547689	A	G	intron	rs109500451	CSN1S2
Chr6	6	85547810	G	A	intron	rs479073860	CSN1S2
Chr6	6	85547881	AATAAATA	AATAAATATAAATA	intron	-	CSN1S2
Chr6	6	85547893	T	C	intron	rs517104117	CSN1S2
Chr6	6	85547947	T	G	intron	rs134043709	CSN1S2
Chr6	6	85548001	C	T	intron	rs447634813	CSN1S2
Chr6	6	85548034	A	T	intron	rs467878573	CSN1S2
Chr6	6	85548057	A	G	intron	rs436527371	CSN1S2
Chr6	6	85548129	C	T	intron	rs380606194	CSN1S2
Chr6	6	85548149	GAAAAAAATAATAACAT	GAAAAAAAATAATAACAT	intron	-	CSN1S2
Chr6	6	85548397	C	T	3 prime UTR	rs109261203	CSN1S2
Chr6	6	85548443	A	G	3 prime UTR	rs211156498	CSN1S2
Chr6	6	85548520	A	G	3 prime UTR	rs109274107	CSN1S2
Chr6	6	85548567	C	T	downstream	rs721338329	CSN1S2
Chr6	6	85548746	A	G	downstream	rs471647600	CSN1S2
Chr6	6	85548759	C	G	downstream	rs518907253	CSN1S2
Chr6	6	85548794	C	T	downstream	rs384199963	CSN1S2
Chr6	6	85548797	C	T	downstream	rs110810914	CSN1S2
Chr6	6	85548817	A	G	downstream	-	CSN1S2
Chr6	6	85548840	TAAAAAAGT	TAAAAAAAGT	downstream	-	CSN1S2
Chr6	6	85548871	C	T	downstream	rs380246387	CSN1S2
Chr6	6	85548930	ATATTACTT	AT	downstream	-	CSN1S2
Chr6	6	85548981	TCA	TCG	downstream	-	CSN1S2
Chr6	6	85549064	G	A	downstream	rs210503778	CSN1S2
Chr6	6	85549198	A	C	downstream	rs473598671	CSN1S2
Chr6	6	85549249	G	A	downstream	-	CSN1S2
Chr6	6	85549266	A	G	downstream	rs209736065	CSN1S2
Chr6	6	85549304	A	C	downstream	rs462607657	CSN1S2
Chr6	6	85549308	T	G	downstream	rs716574329	CSN1S2
Chr6	6	85549425	T	C	downstream	rs483251519	CSN1S2
Chr6	6	85549431	T	C	downstream	rs438952616	CSN1S2
Chr6	6	85549454	CTTTAAC	CTTAAC	downstream	-	CSN1S2
Chr6	6	85549653	C	T	downstream	rs520698006	CSN1S2
Chr6	6	85549691	C	A	downstream	rs459249901	CSN1S2
Chr6	6	85549695	C	T	downstream	-	CSN1S2
Chr6	6	85549703	A	C	downstream	rs479264591	CSN1S2
Chr6	6	85549721	ATA	AAGTA	downstream	rs447979282	CSN1S2
Chr6	6	85549766	A	G	downstream	rs383531492	CSN1S2
Chr6	6	85550252	C	T	downstream	rs521299249	CSN1S2
Chr6	6	85550371	C	T	downstream	rs110108004	CSN1S2
Chr6	6	85550451	CTTCACTTTCACTTTCACTT	CTTCGCTTTCACTTTCACTT	downstream	-	CSN1S2
Chr6	6	85550513	ATA	AA	downstream	-	CSN1S2
Chr6	6	85528018	TC	T	upstream	-	CSN1S2
Chr6	6	85528056	C	T	upstream	-	CSN1S2
Chr6	6	85528306	T	C	upstream	rs441974131	CSN1S2
Chr6	6	85528307	T	C	upstream	rs521831203	CSN1S2
Chr6	6	85528443	ACTAT	A	upstream	-	CSN1S2
Chr6	6	85528558	C	A	upstream	-	CSN1S2
Chr6	6	85528669	T	C	upstream	-	CSN1S2
Chr6	6	85528688	T	TTTTCTTAAAGAAAACAATATA	upstream	-	CSN1S2
Chr6	6	85528789	A	G	upstream	-	CSN1S2
Chr6	6	85528916	T	A	upstream	-	CSN1S2
Chr6	6	85528975	T	C	upstream	rs109945780	CSN1S2
Chr6	6	85528976	G	A	upstream	rs519068932	CSN1S2
Chr6	6	85528996	C	G	upstream	-	CSN1S2
Chr6	6	85529079	GA	G	upstream	rs524029877	CSN1S2
Chr6	6	85529083	A	G	upstream	rs516127733	CSN1S2
Chr6	6	85529177	ACTGGCACG	A	upstream	-	CSN1S2
Chr6	6	85529320	G	A	upstream	rs523213543	CSN1S2
Chr6	6	85529345	A	G	upstream	-	CSN1S2
Chr6	6	85529377	ATTCATGGACTGTATAGTCCATGGAGACACAAAGAGTCG	A	upstream	-	CSN1S2
Chr6	6	85529435	A	AACTTAAG	upstream	-	CSN1S2
Chr6	6	85529508	A	G	upstream	-	CSN1S2
Chr6	6	85529529	T	C	upstream	-	CSN1S2
Chr6	6	85529588	A	T	upstream	-	CSN1S2
Chr6	6	85529654	C	T	upstream	-	CSN1S2
Chr6	6	85529718	G	A	upstream	rs1117957332	CSN1S2
Chr6	6	85529898	T	C	upstream	-	CSN1S2
Chr6	6	85529924	A	G	5 prime UTR	rs134606257	CSN1S2
Chr6	6	85529934	G	A	5 prime UTR	-	CSN1S2
Chr6	6	85529955	G	A	5 prime UTR	-	CSN1S2
Chr6	6	85530068	T	C	5 prime UTR	-	CSN1S2
Chr6	6	85530100	C	A	5 prime UTR	-	CSN1S2
Chr6	6	85530101	G	A	splice region,5 prime UTR	-	CSN1S2
Chr6	6	85530191	A	G	intron	-	CSN1S2
Chr6	6	85530229	ATTGT	A	intron	-	CSN1S2
Chr6	6	85530373	A	C	intron	rs800679499	CSN1S2
Chr6	6	85530400	G	A	intron	-	CSN1S2
Chr6	6	85530440	T	C	intron	rs525473853	CSN1S2
Chr6	6	85530441	G	A	intron	rs517463987	CSN1S2
Chr6	6	85530453	C	T	intron	-	CSN1S2
Chr6	6	85530573	C	T	intron	-	CSN1S2
Chr6	6	85530586	T	C	intron	-	CSN1S2
Chr6	6	85530623	G	T	intron	-	CSN1S2
Chr6	6	85530675	G	A	intron	-	CSN1S2
Chr6	6	85530782	T	C	intron	-	CSN1S2
Chr6	6	85530866	A	T	intron	-	CSN1S2
Chr6	6	85530876	CAG	C	intron	-	CSN1S2
Chr6	6	85531067	CTTTG	C	intron	-	CSN1S2
Chr6	6	85531144	G	A	intron	-	CSN1S2
Chr6	6	85531196	C	T	intron	-	CSN1S2
Chr6	6	85531201	G	T	intron	-	CSN1S2
Chr6	6	85531290	T	C	intron	rs207574350	CSN1S2
Chr6	6	85531356	T	C	intron	-	CSN1S2
Chr6	6	85531475	AT	A	intron	rs516322259	CSN1S2
Chr6	6	85531543	G	A	intron	-	CSN1S2
Chr6	6	85531572	A	C	intron	rs480225967	CSN1S2
Chr6	6	85531595	AT	A	intron	rs523115357	CSN1S2
Chr6	6	85531712	C	A	intron	-	CSN1S2
Chr6	6	85531776	C	A	intron	-	CSN1S2
Chr6	6	85531926	C	T	missense	-	CSN1S2
Chr6	6	85532020	ATAATGTCAGGG	A	intron	rs525165201	CSN1S2
Chr6	6	85532035	G	A	intron	-	CSN1S2
Chr6	6	85532036	A	T	intron	-	CSN1S2
Chr6	6	85532043	G	A	intron	-	CSN1S2
Chr6	6	85532044	G	A	intron	-	CSN1S2
Chr6	6	85532104	T	G	intron	-	CSN1S2
Chr6	6	85532106	A	C	intron	-	CSN1S2
Chr6	6	85532326	G	GTA	intron	rs518117217	CSN1S2
Chr6	6	85532361	T	C	intron	-	CSN1S2
Chr6	6	85532371	C	T	intron	-	CSN1S2
Chr6	6	85532451	A	G	intron	-	CSN1S2
Chr6	6	85532510	G	A	intron	rs526275417	CSN1S2
Chr6	6	85532633	A	G	intron	-	CSN1S2
Chr6	6	85532635	A	C	intron	-	CSN1S2
Chr6	6	85532645	GC	G	intron	rs475639462	CSN1S2
Chr6	6	85532647	A	T	intron	rs519298970	CSN1S2
Chr6	6	85532691	C	T	intron	-	CSN1S2
Chr6	6	85532746	T	C	intron	-	CSN1S2
Chr6	6	85532774	C	A	intron	-	CSN1S2
Chr6	6	85532821	C	T	intron	-	CSN1S2
Chr6	6	85532868	C	A	intron	-	CSN1S2
Chr6	6	85532957	G	GAT	intron	-	CSN1S2
Chr6	6	85532968	G	T	intron	-	CSN1S2
Chr6	6	85533025	T	C	intron	-	CSN1S2
Chr6	6	85533065	G	C	intron	rs716954491	CSN1S2
Chr6	6	85533134	T	C	intron	-	CSN1S2
Chr6	6	85533185	A	C	intron	-	CSN1S2
Chr6	6	85533186	G	A	intron	-	CSN1S2
Chr6	6	85533536	G	A	intron	rs719231387	CSN1S2
Chr6	6	85533540	TG	T	intron	-	CSN1S2
Chr6	6	85533636	C	T	intron	-	CSN1S2
Chr6	6	85533760	G	A	splice region,splice polypyrimidine tract,intron	-	CSN1S2
Chr6	6	85533831	T	C	intron	-	CSN1S2
Chr6	6	85533845	GACCT	G	intron	-	CSN1S2
Chr6	6	85533929	C	T	intron	-	CSN1S2
Chr6	6	85533930	G	A	intron	-	CSN1S2
Chr6	6	85534024	TTAA	T	intron	-	CSN1S2
Chr6	6	85534045	T	C	intron	-	CSN1S2
Chr6	6	85534087	T	C	intron	-	CSN1S2
Chr6	6	85534253	GA	G	intron	rs797053775	CSN1S2
Chr6	6	85534279	GA	G	intron	-	CSN1S2
Chr6	6	85534388	T	C	intron	-	CSN1S2
Chr6	6	85534440	CAT	C	intron	-	CSN1S2
Chr6	6	85534623	C	T	intron	-	CSN1S2
Chr6	6	85534828	A	G	intron	-	CSN1S2
Chr6	6	85534854	G	A	intron	rs714074142	CSN1S2
Chr6	6	85534981	C	T	intron	-	CSN1S2
Chr6	6	85535125	A	G	missense	rs447836961	CSN1S2
Chr6	6	85535200	T	C	intron	-	CSN1S2
Chr6	6	85535254	C	T	intron	-	CSN1S2
Chr6	6	85535331	A	T	intron	-	CSN1S2
Chr6	6	85535386	T	C	intron	-	CSN1S2
Chr6	6	85535494	T	A	intron	rs798832487	CSN1S2
Chr6	6	85535505	C	T	intron	-	CSN1S2
Chr6	6	85535565	A	T	intron	-	CSN1S2
Chr6	6	85535608	C	T	intron	-	CSN1S2
Chr6	6	85535637	A	T	intron	-	CSN1S2
Chr6	6	85535736	AC	A	intron	-	CSN1S2
Chr6	6	85535790	T	TA	intron	-	CSN1S2
Chr6	6	85535849	T	C	intron	-	CSN1S2
Chr6	6	85535865	C	T	intron	-	CSN1S2
Chr6	6	85535957	C	T	missense	-	CSN1S2
Chr6	6	85535987	G	T	intron	-	CSN1S2
Chr6	6	85536013	A	G	intron	rs134627773	CSN1S2
Chr6	6	85536056	T	C	intron	-	CSN1S2
Chr6	6	85536058	A	G	intron	-	CSN1S2
Chr6	6	85536065	C	CT	intron	-	CSN1S2
Chr6	6	85536176	C	T	intron	-	CSN1S2
Chr6	6	85536258	A	T	intron	-	CSN1S2
Chr6	6	85536271	T	C	intron	-	CSN1S2
Chr6	6	85536319	A	G	intron	rs472623751	CSN1S2
Chr6	6	85536333	T	C	intron	-	CSN1S2
Chr6	6	85536411	T	G	missense	-	CSN1S2
Chr6	6	85536419	C	T	synonymous	-	CSN1S2
Chr6	6	85536460	A	G	intron	-	CSN1S2
Chr6	6	85536463	T	C	intron	-	CSN1S2
Chr6	6	85536520	G	A	intron	-	CSN1S2
Chr6	6	85536534	C	T	intron	-	CSN1S2
Chr6	6	85536535	A	G	intron	-	CSN1S2
Chr6	6	85536570	C	T	intron	-	CSN1S2
Chr6	6	85536616	G	A	intron	rs135981052	CSN1S2
Chr6	6	85536668	A	G	intron	-	CSN1S2
Chr6	6	85536704	T	C	intron	-	CSN1S2
Chr6	6	85536717	GCTGT	G	intron	-	CSN1S2
Chr6	6	85536737	C	T	intron	-	CSN1S2
Chr6	6	85536797	A	G	intron	-	CSN1S2
Chr6	6	85536830	C	G	intron	-	CSN1S2
Chr6	6	85536853	G	A	intron	-	CSN1S2
Chr6	6	85536992	G	A	intron	-	CSN1S2
Chr6	6	85537039	T	A	intron	-	CSN1S2
Chr6	6	85537121	C	T	intron	-	CSN1S2
Chr6	6	85537148	C	T	intron	rs797703462	CSN1S2
Chr6	6	85537164	C	T	intron	-	CSN1S2
Chr6	6	85537172	T	A	intron	-	CSN1S2
Chr6	6	85537294	T	C	intron	-	CSN1S2
Chr6	6	85537310	C	A	intron	-	CSN1S2
Chr6	6	85537311	G	A	intron	rs461374979	CSN1S2
Chr6	6	85537395	T	C	intron	-	CSN1S2
Chr6	6	85537664	T	A	intron	-	CSN1S2
Chr6	6	85537683	A	T	intron	rs800981497	CSN1S2
Chr6	6	85537810	G	T	intron	-	CSN1S2
Chr6	6	85537845	T	G	intron	rs1114669953	CSN1S2
Chr6	6	85537882	G	C	intron	-	CSN1S2
Chr6	6	85537917	G	A	synonymous	-	CSN1S2
Chr6	6	85538203	T	A	intron	-	CSN1S2
Chr6	6	85538206	C	A	intron	-	CSN1S2
Chr6	6	85538286	C	T	intron	rs800114354	CSN1S2
Chr6	6	85538313	T	C	intron	-	CSN1S2
Chr6	6	85538482	TG	T	intron	rs718554668	CSN1S2
Chr6	6	85538542	TTG	T	splice region,splice polypyrimidine tract,intron	-	CSN1S2
Chr6	6	85538548	A	T	splice region,splice polypyrimidine tract,intron	-	CSN1S2
Chr6	6	85538554	C	A	missense,splice region	-	CSN1S2
Chr6	6	85538587	T	C	intron	-	CSN1S2
Chr6	6	85538695	C	T	intron	-	CSN1S2
Chr6	6	85538732	G	A	intron	-	CSN1S2
Chr6	6	85538783	C	T	intron	-	CSN1S2
Chr6	6	85538884	T	C	intron	-	CSN1S2
Chr6	6	85539020	A	G	intron	-	CSN1S2
Chr6	6	85539022	T	C	intron	-	CSN1S2
Chr6	6	85539115	T	C	intron	-	CSN1S2
Chr6	6	85539155	C	A	intron	-	CSN1S2
Chr6	6	85539159	C	T	intron	rs3423647886	CSN1S2
Chr6	6	85539197	C	A	intron	-	CSN1S2
Chr6	6	85539222	T	G	intron	rs1115855971	CSN1S2
Chr6	6	85539229	T	A	intron	-	CSN1S2
Chr6	6	85539378	T	A	intron	-	CSN1S2
Chr6	6	85539397	A	G	intron	-	CSN1S2
Chr6	6	85539413	C	T	intron	rs3423642106	CSN1S2
Chr6	6	85539470	C	T	intron	rs3423656207	CSN1S2
Chr6	6	85539504	TG	T	intron	-	CSN1S2
Chr6	6	85539515	C	T	intron	rs3423658529	CSN1S2
Chr6	6	85539604	CA	C	intron	rs525581286	CSN1S2
Chr6	6	85539611	A	T	intron	rs1118003453	CSN1S2
Chr6	6	85539919	A	G	intron	-	CSN1S2
Chr6	6	85539966	T	C	splice polypyrimidine tract,intron	-	CSN1S2
Chr6	6	85539993	G	A	missense	-	CSN1S2
Chr6	6	85540084	TG	T	intron	-	CSN1S2
Chr6	6	85540127	TA	T	intron	-	CSN1S2
Chr6	6	85540173	A	C	intron	-	CSN1S2
Chr6	6	85540198	G	A	intron	-	CSN1S2
Chr6	6	85540200	G	A	intron	rs477723767	CSN1S2
Chr6	6	85540245	G	GTATTGT	intron	-	CSN1S2
Chr6	6	85540249	CT	C	intron	rs798264086	CSN1S2
Chr6	6	85540253	T	C	intron	rs446565158	CSN1S2
Chr6	6	85540254	T	C	intron	-	CSN1S2
Chr6	6	85540264	C	T	intron	-	CSN1S2
Chr6	6	85540337	T	A	intron	-	CSN1S2
Chr6	6	85540420	A	AT	intron	-	CSN1S2
Chr6	6	85540517	GT	G	intron	rs519417690	CSN1S2
Chr6	6	85540539	G	C	intron	-	CSN1S2
Chr6	6	85540590	AAAAT	A	intron	rs379347492	CSN1S2
Chr6	6	85540598	T	G	intron	rs717748189	CSN1S2
Chr6	6	85540604	T	C	intron	rs110562078	CSN1S2
Chr6	6	85540624	A	G	intron	-	CSN1S2
Chr6	6	85540660	C	T	intron	-	CSN1S2
Chr6	6	85540681	G	A	intron	-	CSN1S2
Chr6	6	85540841	GT	G	intron	-	CSN1S2
Chr6	6	85540873	C	T	intron	-	CSN1S2
Chr6	6	85540895	C	CTA	intron	rs516002743	CSN1S2
Chr6	6	85540955	A	T	intron	rs1114510866	CSN1S2
Chr6	6	85541045	C	G	intron	-	CSN1S2
Chr6	6	85541056	G	C	intron	-	CSN1S2
Chr6	6	85541073	C	A	intron	-	CSN1S2
Chr6	6	85541093	T	A	intron	rs134367981	CSN1S2
Chr6	6	85541285	C	T	intron	-	CSN1S2
Chr6	6	85541338	C	T	intron	-	CSN1S2
Chr6	6	85541370	C	CCTT	intron	rs516263310	CSN1S2
Chr6	6	85541499	G	A	intron	-	CSN1S2
Chr6	6	85541643	A	C	intron	-	CSN1S2
Chr6	6	85541957	A	AT	intron	rs3423561030	CSN1S2
Chr6	6	85542055	C	T	intron	-	CSN1S2
Chr6	6	85542124	G	A	intron	-	CSN1S2
Chr6	6	85542266	G	A	intron	rs799409347	CSN1S2
Chr6	6	85542281	G	C	intron	rs3423644692	CSN1S2
Chr6	6	85542299	C	T	intron	rs523038326	CSN1S2
Chr6	6	85542353	G	T	intron	-	CSN1S2
Chr6	6	85542415	G	A	intron	-	CSN1S2
Chr6	6	85542478	G	A	intron	rs3423612705	CSN1S2
Chr6	6	85542624	A	G	intron	-	CSN1S2
Chr6	6	85542728	A	AT	intron	rs134914358	CSN1S2
Chr6	6	85542731	TTTTTTC	T	intron	rs526311185	CSN1S2
Chr6	6	85542819	A	G	intron	-	CSN1S2
Chr6	6	85542874	A	G	intron	-	CSN1S2
Chr6	6	85542983	A	G	missense	-	CSN1S2
Chr6	6	85543044	A	G	synonymous	rs798289382	CSN1S2
Chr6	6	85543092	C	T	intron	rs435380922	CSN1S2
Chr6	6	85543156	A	G	intron	-	CSN1S2
Chr6	6	85543313	C	T	intron	-	CSN1S2
Chr6	6	85543335	T	G	intron	-	CSN1S2
Chr6	6	85543352	C	G	intron	rs801220538	CSN1S2
Chr6	6	85543420	G	C	intron	-	CSN1S2
Chr6	6	85543423	C	T	intron	rs1114300996	CSN1S2
Chr6	6	85543424	G	A	intron	-	CSN1S2
Chr6	6	85543477	T	C	intron	-	CSN1S2
Chr6	6	85543547	A	G	intron	-	CSN1S2
Chr6	6	85543559	T	G	intron	-	CSN1S2
Chr6	6	85543705	G	A	intron	-	CSN1S2
Chr6	6	85543773	A	G	intron	-	CSN1S2
Chr6	6	85543801	G	A	intron	-	CSN1S2
Chr6	6	85543860	TA	T	3 prime UTR	-	CSN1S2
Chr6	6	85543955	A	G	intron	-	CSN1S2
Chr6	6	85544004	A	G	intron	-	CSN1S2
Chr6	6	85544042	C	T	intron	-	CSN1S2
Chr6	6	85544099	T	C	intron	rs3423561040	CSN1S2
Chr6	6	85544108	C	T	intron	-	CSN1S2
Chr6	6	85544147	G	A	intron	rs3423589034	CSN1S2
Chr6	6	85544161	C	T	intron	-	CSN1S2
Chr6	6	85544353	T	C	intron	-	CSN1S2
Chr6	6	85544461	C	T	intron	-	CSN1S2
Chr6	6	85544468	G	A	intron	-	CSN1S2
Chr6	6	85544597	T	A	intron	-	CSN1S2
Chr6	6	85544661	A	C	intron	-	CSN1S2
Chr6	6	85544704	G	A	intron	-	CSN1S2
Chr6	6	85544735	T	G	intron	rs799016581	CSN1S2
Chr6	6	85544782	T	C	intron	-	CSN1S2
Chr6	6	85544857	A	G	intron	rs1115538005	CSN1S2
Chr6	6	85544888	A	G	intron	-	CSN1S2
Chr6	6	85544897	T	C	intron	rs3423640488	CSN1S2
Chr6	6	85544934	C	T	intron	-	CSN1S2
Chr6	6	85544945	C	T	intron	-	CSN1S2
Chr6	6	85544948	G	A	intron	-	CSN1S2
Chr6	6	85545013	C	T	intron	-	CSN1S2
Chr6	6	85545020	T	C	intron	-	CSN1S2
Chr6	6	85545024	T	C	intron	-	CSN1S2
Chr6	6	85545029	C	T	intron	-	CSN1S2
Chr6	6	85545030	C	T	intron	-	CSN1S2
Chr6	6	85545071	C	T	intron	-	CSN1S2
Chr6	6	85545077	A	G	intron	-	CSN1S2
Chr6	6	85545081	G	C	intron	rs444202962	CSN1S2
Chr6	6	85545109	T	G	intron	-	CSN1S2
Chr6	6	85545114	C	G	intron	-	CSN1S2
Chr6	6	85545150	T	C	intron	-	CSN1S2
Chr6	6	85545187	G	A	intron	-	CSN1S2
Chr6	6	85545212	AC	A	intron	rs383518422	CSN1S2
Chr6	6	85545216	C	T	intron	-	CSN1S2
Chr6	6	85545229	T	C	intron	-	CSN1S2
Chr6	6	85545233	A	T	intron	-	CSN1S2
Chr6	6	85545236	T	C	intron	-	CSN1S2
Chr6	6	85545239	G	A	intron	rs518460800	CSN1S2
Chr6	6	85545249	C	T	intron	rs3423650869	CSN1S2
Chr6	6	85545261	C	G	intron	-	CSN1S2
Chr6	6	85545314	G	A	intron	rs801337962	CSN1S2
Chr6	6	85545332	T	C	intron	-	CSN1S2
Chr6	6	85545338	C	T	intron	-	CSN1S2
Chr6	6	85545357	A	G	intron	-	CSN1S2
Chr6	6	85545466	A	G	intron	-	CSN1S2
Chr6	6	85545498	A	C	intron	-	CSN1S2
Chr6	6	85545499	G	GT	intron	-	CSN1S2
Chr6	6	85545502	G	A	intron	rs3423596694	CSN1S2
Chr6	6	85545515	C	G	intron	rs526248988	CSN1S2
Chr6	6	85545516	C	A	intron	rs798515904	CSN1S2
Chr6	6	85545517	A	T	intron	-	CSN1S2
Chr6	6	85545614	T	C	intron	-	CSN1S2
Chr6	6	85545684	T	G	intron	-	CSN1S2
Chr6	6	85545892	T	G	intron	-	CSN1S2
Chr6	6	85546069	A	T	intron	-	CSN1S2
Chr6	6	85546142	G	A	intron	rs3423640460	CSN1S2
Chr6	6	85546161	G	C	intron	-	CSN1S2
Chr6	6	85546162	G	A	intron	rs800718419	CSN1S2
Chr6	6	85546165	T	TCG	intron	-	CSN1S2
Chr6	6	85546167	GCC	G	intron	-	CSN1S2
Chr6	6	85546181	T	C	intron	rs3423589127	CSN1S2
Chr6	6	85546195	G	A	intron	-	CSN1S2
Chr6	6	85546218	G	C	intron	-	CSN1S2
Chr6	6	85546225	C	G	intron	-	CSN1S2
Chr6	6	85546228	T	G	intron	-	CSN1S2
Chr6	6	85546230	A	C	intron	-	CSN1S2
Chr6	6	85546287	G	A	intron	-	CSN1S2
Chr6	6	85546300	G	A	intron	-	CSN1S2
Chr6	6	85546315	C	T	intron	-	CSN1S2
Chr6	6	85546321	C	G	intron	-	CSN1S2
Chr6	6	85546325	TG	T	intron	-	CSN1S2
Chr6	6	85546358	C	G	intron	-	CSN1S2
Chr6	6	85546370	G	C	intron	-	CSN1S2
Chr6	6	85546385	G	T	intron	-	CSN1S2
Chr6	6	85546388	C	G	intron	rs3423561034	CSN1S2
Chr6	6	85546427	T	C	intron	-	CSN1S2
Chr6	6	85546444	TCTG	T	intron	-	CSN1S2
Chr6	6	85546563	A	G	intron	-	CSN1S2
Chr6	6	85546569	A	G	intron	-	CSN1S2
Chr6	6	85546578	C	G	intron	-	CSN1S2
Chr6	6	85546620	A	T	intron	-	CSN1S2
Chr6	6	85546684	A	G	intron	-	CSN1S2
Chr6	6	85546722	C	A	intron	rs3423642308	CSN1S2
Chr6	6	85546725	C	T	intron	-	CSN1S2
Chr6	6	85546732	A	G	intron	rs3423596683	CSN1S2
Chr6	6	85546741	T	C	intron	rs3423612847	CSN1S2
Chr6	6	85546742	A	G	intron	rs3423650903	CSN1S2
Chr6	6	85546749	G	T	intron	rs3423642284	CSN1S2
Chr6	6	85546753	C	T	intron	-	CSN1S2
Chr6	6	85546770	C	T	intron	-	CSN1S2
Chr6	6	85546787	T	C	intron	-	CSN1S2
Chr6	6	85546791	A	C	intron	-	CSN1S2
Chr6	6	85546797	G	A	intron	-	CSN1S2
Chr6	6	85546860	A	G	intron	rs3423612828	CSN1S2
Chr6	6	85546867	C	T	intron	-	CSN1S2
Chr6	6	85546900	GC	G	intron	rs3423561005	CSN1S2
Chr6	6	85546951	T	TG	intron	-	CSN1S2
Chr6	6	85547026	A	G	intron	-	CSN1S2
Chr6	6	85547077	C	T	intron	-	CSN1S2
Chr6	6	85547243	G	GA	intron	rs445768874	CSN1S2
Chr6	6	85547457	A	G	intron	-	CSN1S2
Chr6	6	85547587	T	A	intron	-	CSN1S2
Chr6	6	85547589	G	A	intron	-	CSN1S2
Chr6	6	85547603	A	AAG	intron	-	CSN1S2
Chr6	6	85547614	A	G	intron	-	CSN1S2
Chr6	6	85547681	AT	A	intron	-	CSN1S2
Chr6	6	85547700	G	A	intron	-	CSN1S2
Chr6	6	85547779	G	A	intron	-	CSN1S2
Chr6	6	85547841	C	T	intron	-	CSN1S2
Chr6	6	85547878	A	T	intron	rs1117836157	CSN1S2
Chr6	6	85547881	A	AATAAAT	intron	rs524992576	CSN1S2
Chr6	6	85547892	ATAC	A	intron	-	CSN1S2
Chr6	6	85547911	G	T	intron	-	CSN1S2
[truncated: 1,408 more rows]

## Sheet: Supplementary Table S3
Supplementary Table S3. Number of variants (proportion in parentheses) found in the milk protein genes (CSN1S1, CSN1S2, CSN2, CSN3, LALBA and PAEP) and their 2,000-bp upstream and downstream region.
Consequence	CSN1S1	CSN2	CSN1S2	CSN3	LALBA	PAEP	total
3 prime UTR	8 (0.93%)	5 (1.14%)	8 (1.05)	14 (2.4%)	13 (4.29%)	16 (3.52%)	64 (1.88%)
5 prime UTR	23 (2.67%)	0 (0%)	11 (1.44%)	0 (0%)	21 (7.92%)	14 (3.08%)	69 (2.03%)
intron	614 (71.15%)	277 (63.1%)	593 (77.82%)	394 (67.58%)	38 (12.54%)	210 (46.15%)	2126 (62.44%)
missense	9 (1.04%)	18 (4,1%)	9 (1.18%)	12 (2.06%)	8 (2.64%)	11 (2.42%)	67 (1.97%)
synonymous	8 (0.93%	8 (1.82%	5 (0.66%)	3 (0.51%)	3 (0.99%)	9 (1.98%)	36 (1.06%)
upstream	105 (12.17%)	50 (11.39%)	46 (6.04%)	41 (7.03%)	108 (35.64%)	113 (24.84%)	463 (13.6)
downstream	96 (11.12%)	81 (18.45%)	90 (11.81%)	121 (20.41%)	109 (35.97%)	82 (18.02%)	579 (16.95%)
total	863	439	762	585	300	455	3404

## Sheet: Supplementary Table S4
Supplementary Table S4. Description (location, allele and SNP ID) of the missense variations of the six milk protein genes (CSN1S1, CSN2, CSN1S2, CSN3, LALBA, LGB), their effects on the protein and allele frequencies in different breeds.
Chromosome	Position	Ref1	Alt2	Codons	Consequence	Gene	Exon ID	CDS position	Protein position(mature position)	Amino acid exchange	SNP ID	SIFT	Afrikaner	Ankole	Boran	Fogera	Kenana	Ogaden	RedSindhi	Gir	Nelore	Muturu	Mishima	Hanwoo	Sheko	Leiqiong	Dianzhong	Wannan	Guangfeng	Jian	Jinjiang	Wenshan	Angus	Abondance	Aubrac	Blonde d'Aquitaine	Brown Swiss	Charolais	Dutch Friesian	Dexter	BeltedGalloway	Guernsey	Gelbvieh	Hereford	Holstein Friesian	Hinterwaelder	Highland	Jersey	Kholmogory
Chr6	85413205	C	T	Ctc/Ttc	missense	CSN1S1	2	10	15(signal peptides)	Leu/Phe	-	tolerated(0.19)															0.083		0.25
Chr6	85416154	T	G	Tta/Gta	missense	CSN1S1	4	103	35(20)	Leu/Val	-	tolerated(0.49)															0.083			0.25	0.125	0.062
Chr6	85418630	G	A	Gcc/Acc	missense	CSN1S1	8	202	68(53)	Ala/Thr	rs433385179	tolerated(0.46)																							0.056	0.012
Chr6	85420958	G	T	Gtt/Ttt	missense	CSN1S1	10	259	87(72)	Val/Phe	-	deleterious(0.01)																										0.004
Chr6	85421086	A	T	gaA/gaT	missense	CSN1S1	11	297	99(84)	Glu/Asp	rs718752352	deleterious(0.02)						0.056	0.25	0.071
Chr6	85421103	G	A	cGt/cAt	missense	CSN1S1	11	314	105(90)	Arg/His	-	tolerated(0.12)														0.167	0.083			0.25		0.188
Chr6	85427351	G	T	Gtt/Ttt	missense	CSN1S1	17	544	182(167)	Val/Phe	rs3423094759	tolerated(0.38)	0.111
Chr6	85427405	C	T	Ccc/Tcc	missense	CSN1S1	17	598	200(185)	Pro/Arg	-	tolerated(0.09)															0.083		0.25
Chr6	85427427	A	G	gAa/gGa	missense	CSN1S1	17	620	207(192)	Glu/Gly	rs43703010	tolerated(0.25)	0.378	0.259	0.636	0.6	0.5	0.778	1	0.857	1			0.104	0.25	0.667	1	0.857	0.75	0.75	0.75	0.75	0.056	0.5	0.056	0.049	0.103	0.115		0.25	0.5	0.075		0.037	0.006	0.167		0.505
Chr6	85450908	A	G	gTa/gCa	missense	CSN2	7	740	247(197)	Val/Ala	rs715383373	deleterious(0.04)	0.056	0.017	0.273			0.056		0.286	0.083
Chr6	85450934	C	A	caG/caT	missense	CSN2	7	714	238(188)	Gln/His	-	deleterious(0.02)																	0.25
Chr6	85450939	T	A	Att/Ttt	missense	CSN2	7	709	237(187)	Ile/Phe	-	tolerated(0.15)
Chr6	85451043	G	A	cCt/cTt	missense	CSN2	7	605	202(152)	Pro/Leu	rs433954503	tolerated(0.85)																															0.009		0.003				0.025
Chr6	85451055	T	G	cAc/cCc	missense	CSN2	7	593	198(148)	His/Pro	rs454083280	tolerated(1)														0.167	0.167		0.25	0.25	0.125	0.062													0.003
Chr6	85451097	T	G	cAc/cCc	missense	CSN2	7	551	184(134)	His/Pro	rs446346276	tolerated(0.1)																					0.006				0.003
Chr6	85451132	C	G	agG/agC	missense	CSN2	7	516	172(122)	Arg/Ser	rs43703013	tolerated(1)	0.989	0.948	1	1	0.944	1	1	0.929	1	1	1	0.958	0.875	1	1	1	1	1	1	1	0.997	1	0.944	0.902	0.829	0.888	0.973	1	0.75	1	0.975	0.815	0.967	1	1	0.797	0.7
Chr6	85451180	G	T	caC/caA	missense	CSN2	7	468	156(106)	His/Gln	rs43703012	tolerated(0.23)																																	0.002
Chr6	85451221	T	G	Atg/Ctg	missense	CSN2	7	427	143(93)	Met/Leu	rs109299401	tolerated(0.07)						0.056															0.012			0.049		0.032	0.009			0.025	0.025	0.005	0.063			0.073
Chr6	85451224	C	T	Gta/Ata	missense	CSN2	7	424	142(92)	Val/Ile	-	tolerated(1)																	0.25
Chr6	85451248	G	C	Gtg/Ctg	missense	CSN2	7	400	134(84)	Val/Leu	-	tolerated(0.27)
Chr6	85451298	T	G	cAt/cCt	missense	CSN2	7	350	117(67)	His/Pro	rs43703011	tolerated(0.27)	0.533	0.586	0.955	0.8	0.722	0.944	1	0.929	1	0.4	1	0.667	0.625	0.667	0.917	1	1	0.75	0.875	0.875	0.942	0.833	0.944	0.793	0.676	0.664	0.254	0.75	0.5	0.8	0.737	0.394	0.63	0.833	0.625	0.661	0.225
Chr6	85451364	A	T	cTc/cAc	missense	CSN2	7	284	95(45)	Leu/His	-	tolerated(0.58)																		0.25	0.125	0.062
Chr6	85452710	C	T	Gaa/Aaa	missense	CSN2	6	259	87(37)	Glu/Lys	rs721259074	tolerated(0.4)																								0.012	0.008	0.021				0.175	0.009
Chr6	85452837	G	A	Cgc/Tgc	missense	CSN2	5	223	75(25)	Arg/Cys	rs799602970	deleterious(0.01)
Chr6	85454745	C	T	Gag/Aag	missense	CSN2	4	208	70(20)	Glu/Lys	rs714392054	deleterious(0.02)					0.056										0.083					0.062
Chr6	85455658	C	T	Gtg/Atg	missense,splice region	CSN2	2	133	45(signal peptides)	Val/Met	rs799651455	deleterious(0.03)												0.062				0.143	0.25
Chr6	85457690	C	G	Gct/Cct	missense	CSN2	1	55	19	Ala/Pro	-	tolerated(0.17)																	0.125
Chr6	85531926	C	T	Ctt/Ttt	missense	CSN1S2	2	25	9(signal peptides)	Leu/Phe	-	deleterious(0)
Chr6	85533780	C	T	tCc/tTc	missense	CSN1S2	3	68	23(8)	Ser/Phe	rs441966828	tolerated(0.07)	0.289	0.207	0.409		0.056	0.333	0.5	0.5	0.458				0.25		0.25				0.125	0.375				0.024	0.042	0.011						0.005
Chr6	85535125	A	G	aAc/aGc	missense	CSN1S2	6	146	49(34)	Asn/Ser	rs447836961	tolerated(0.69)																					0.083		0.056	0.012
Chr6	85535957	C	T	gCa/gTa	missense	CSN1S2	7	185	62(47)	Ala/Val	-	tolerated(0.74)															0.083			0.25	0.125
Chr6	85536411	T	G	Tat/Gat	missense	CSN1S2	8	199	67(52)	Tyr/Asp	-	tolerated(0.12)														0.167
Chr6	85536434	G	T	gaG/gaT	missense,splice region	CSN1S2	8	222	74(59)	Glu/Asp	rs463985801	tolerated(0.15)												0.021												0.073			0.009				0.127		0.003
Chr6	85538554	C	A	aaC/aaA	missense,splice region	CSN1S2	12	417	139(124)	Asn/Lys	-	tolerated(0.74)																					0.003				0.003								0.002
Chr6	85539993	G	A	Gtt/Att	missense	CSN1S2	13	460	154(139)	Val/Ile	-	tolerated(0.16)															0.083		0.125	0.25	0.125
Chr6	85542983	A	G	cAg/cGg	missense	CSN1S2	16	560	187(172)	Gln/Arg	-	tolerated(0.12)															0.083			0.25	0.125
Chr6	85656451	A	G	aAt/aGt	missense	CSN3	4	185	62(41)	Asn/Ser	-	tolerated(0.33)																	0.25
Chr6	85656619	G	A	cGt/cAt	missense	CSN3	4	353	118(97)	Arg/His	rs716557965	tolerated(0.75)																									0.021
Chr6	85656639	T	G	Tca/Gca	missense	CSN3	4	373	125(104)	Ser/Ala	rs43706475	deleterious(0.03)																								0.28		0.004											0.075
Chr6	85656693	A	G	Atc/Gtc	missense	CSN3	4	427	143(122)	Ile/Val	-	tolerated(0.33)
Chr6	85656733	C	T	aCc/aTc	missense	CSN3	4	467	156(135)	Thr/Ile	rs450402006	tolerated(0.15)	0.222	0.31	0.5	0.6	0.389	0.333		0.214	0.708				0.125	0.333	0.5	0.286	0.25	0.375		0.188	0.002			0.024	0.032	0.011
Chr6	85656736	T	C	aTc/aCc	missense	CSN3	4	470	157(136)	Ile/Thr	rs43703015	tolerated(1)	0.533	0.776	0.591	0.6	0.778	0.833	0.75	1	0.792		1	0.542	0.25	0.5	0.667	0.286	0.5	0.625	0.375	0.75	0.826	0.722	0.667	0.585	0.371	0.454	0.818	0.75	0.25	0.425	0.576	0.676	0.712	0.833	0.75	0.047	0.75
Chr6	85656772	C	A	gCt/gAt	missense	CSN3	4	506	169(148)	Ala/Asp	rs43703016	deleterious(0.03)	0.522	0.741	0.591	0.5	0.722	0.833	0.75	1	0.75		1	0.521	0.25	0.333	0.583	0.286	0.25	0.375	0.25	0.625	0.82	0.667	0.722	0.573	0.368	0.472	0.818	0.75	0.25	0.425	0.551	0.685	0.714	1	0.625	0.047	0.75
Chr6	85656775	C	T	tCt/tTt	missense	CSN3	4	509	170(149)	Ser/Phe	-	tolerated(0.06)								0.071																	0.005	0.018						0.009	0.002
Chr6	85656786	A	T	Att/Ttt	missense	CSN3	4	520	174(153)	Ile/Phe	-	deleterious(0)								0.071								0.071					0.003				0.005	0.014						0.005	0.024			0.016
Chr6	85656792	A	G	Agc/Ggc	missense	CSN3	4	526	176(155)	Ser/Gly	rs43703017	deleterious(0.02)																					0.096					0.007	0.027				0.009		0.078				0.025
Chr6	85656807	A	T	Aac/Tac	missense	CSN3	4	541	181(160)	Asn/Tyr	rs799294022	deleterious(0)								0.071							0.083	0.071			0.125		0.003				0.011	0.018						0.009	0.035			0.016
Chr5	31184214	C	T	tCt/tTt	missense	LALBA	1	104	35(signal peptides)	Ser/Phe	-	tolerated(0.72)																			0.25	0.062
Chr5	31184225	G	A	Gta/Ata	missense	LALBA	1	115	39(signal peptides)	Val/Ile	-	tolerated(0.1)																				0.188
Chr5	31184282	C	T	Cgg/Tgg	missense	LALBA	1	172	58(10)	Arg/Trp	rs714688595	deleterious(0.01)	0.011	0.034								0.05																0.021
Chr5	31184283	G	A	cGg/cAg	missense	LALBA	1	173	58(10)	Arg/Gln	rs722550244	tolerated(0.4)		0.017	0.136		0.111	0.222		0.286	0.125					0.5	0.083	0.143	0.25	0.25	0.375	0.062
Chr5	31184690	C	A	Caa/Aaa	missense	LALBA	2	259	87(39)	Gln/Lys	rs475585654	tolerated(0.28)																										0.004							0.002
Chr5	31184696	A	G	Ata/Gta	missense	LALBA	2	265	89(41)	Ile/Val	rs465119286	tolerated(0.53)	0.144	0.224	0.727	0.2	0.111	0.278	1	0.714	0.167						0.167	0.143			0.125							0.004
Chr5	31184715	G	A	aGc/aAc	missense	LALBA	2	284	95(47)	Arg/Asn	-	tolerated(0.08)																											0.018
Chr5	31184765	G	A	Gac/Aac	missense	LALBA	2	334	112(64)	Asp/Asn	-	tolerated(0.3)														0.333			0.125	0.125	0.25	0.062	0.002
Chr11	103256218	G	A	Gcc/Acc	missense	PAEP	1	40	14(signal peptides)	Ala/Thr	rs448268377	tolerated(0.29)		0.017
Chr11	103256977	G	A	Gac/Aac	missense	PAEP	2	130	44(28)	Asp/Asn	-	tolerated(0.2)
Chr11	103257028	G	C	Gag/Cag	missense	PAEP	2	181	61(45)	Glu/Gln	rs211077340	deleterious(0.02)
Chr11	103257043	C	T	Cct/Tct	missense	PAEP	2	196	66(50)	Pro/Ser	rs3423333957	deleterious(0)														0.167						0.25
Chr11	103257052	G	A	Gac/Aac	missense	PAEP	2	205	69(53)	Asp/Asn	-	tolerated(1)																				0.062
Chr11	103257061	A	C	Atc/Ctc	missense	PAEP	2	214	72(56)	Ile/Leu	rs209252315	deleterious(0.03)								0.071	0.25																					0.025
Chr11	103257072	G	T	caG/caT	missense	PAEP	2	225	75(59)	Gln/His	rs210096472	tolerated(0.61)																																				0.047
Chr11	103257950	G	A	gGt/gAt	missense	PAEP	3	239	80(64)	Gly/Asp	rs110066229	tolerated(0.74)	0.111	0.103					0.25	0.429	0.042	0.5		0.104			0.083			0.125			0.108	0.389	0.389	0.768	0.326	0.559	0.518	0.25		0.2	0.551	0.185	0.496	0.167		0.469	0.225
Chr11	103257991	A	G	Atc/Gtc	missense	PAEP	3	280	94(78)	Ile/Val	-	tolerated(0.55)																				0.062
Chr11	103259232	C	T	gCc/gTc	missense	PAEP	4	401	134(118)	Ala/Val	rs109625649	tolerated(0.86)	0.111	0.121	0.091			0.056	0.5	0.643	0.167	0.55		0.062			0.083			0.125			0.098	0.333	0.5	0.768	0.324	0.559	0.491	0.5		0.175	0.534	0.185	0.502	0.167		0.464	0.225
Chr11	103260249	A	G	gAg/gGg	missense,splice region	PAEP	6	521	174(158)	Glu/Gly	-	tolerated(0.12)														0.167						0.312
1Ref: Reference Allele
2Alt: Alternative Allele
3Protein stucture: Match protein structure from AlphaFold model.
[truncated: 77 more columns]

## Sheet: Supplementary Table S5
Supplementary Table S5. Amino acid exchanges and position within the mature protein of αs1-CN variants in Bos genus. Variants in green sheet were known variants detected in this study. Variants in grey sheet were novel variants detected in this study.
Position	αS1-CN variant
	B	B1	B2	B2.1	B3	B4	A	C	C1	C2	C3	C4	C5	C5.1	C5.2	D	E	F	G1	H	I	J
14-26							Deleted
20	Leu			Val	Val									Val
53	Ala										Thr					ThrP
51-58																				Deleted
59	Gln																Lys
66	SerP																	Leu
72	Val	Phe													Phe
84	Glu									Asp											Asp
90	Arg		His	His									His	His	His
167	Val								Phe													Phe
185	Pro					Arg						Arg
192	Glu							Gly	Gly	Gly	Gly	Gly	Gly	Gly	Gly		Gly
G1: The amino acid sequence not change.

## Sheet: Supplementary Table S6
Supplementary Table S6. Amino acid exchanges and position within the mature protein of β-CN variants in Bos genus. Variants in green sheet were known variants detected in this study. Variants in grey sheet were novel variants detected in this study.
Position	β-CN variant
	A1	A1.2	A1.3	A1.3.1	A1.3.2	A1.4	A2	A2.1	A2.1.1	A2.1.2	A2.2	A2.3	A2.4	A2.5	A2.6	A3	B	B1	B2	B2.1	B3	B4	C	D	E	F	G	H1	H1.1	H1.1.1	H2	I	I1	J	J1	K	L
18	SerP																							Lys
20	Glu																																	Lys	Lys
25	Arg																											Cys	Cys	Cys
35	SerP																						Ser
36	Glu																								Lys
37	Glu											Lys											Lys
45	Leu			His						His
67	His						Pro	Pro	Pro	Pro	Pro	Pro	Pro	Pro	Pro	Pro		Pro		Pro					Pro				Pro	Pro	Pro	Pro	Pro		Pro		Pro
72	Gln																														Glu
84	Val													Leu
88	Leu																											Ile
92	Val				Ile										Ile																		Ile
93	Met	Leu							Leu										Leu	Leu											Leu	Leu	Leu
106	His															Gln						Gln
122	Ser																Arg	Arg	Arg	Arg	Arg	Arg
132	Arg
134	His										Pro
137-1381	Pro																										Leu
148	His		Pro	Pro	Pro			Pro	Pro	Pro					Pro						Pro
152	Pro												Leu													Leu
179	Pro																																			Ala
187	Ile
188	Gln				His										His															His			His
197	Val					Ala																															Ala
?	Gln																														Glu
137-1381: At position 137-138, a Pro-Leu inversion is controversial depending on the sequence.

## Sheet: Supplementary Table S7
Supplementary Table S7. Amino acid exchanges and position within the mature protein of αs2-CN variants in Bos genus. Variants in green sheet were known variants detected in this study. Variants in grey sheet were novel variants detected in this study
Position	αS2-CN variants
	A	A1	A2	A3	A3.1	A4	A5	B	B1	C	D	E
7	Val											Ile
8	Ser							Phe	Phe
33	Glu									Gly
34	Asn	Ser
47	Ala				Val		Val			Thr
51-59											Deleted
52	Tyr					Asp
124	Asn		Lys
130	Thr									Ile
139	Val			Ile	Ile				Ile
172	Gln				Arg		Arg

## Sheet: Supplementary Table S8
Supplementary Table S8. Amino acid exchanges and position within the mature protein of κ-CN variants in Bos genus. Variants in green sheet were known variants detected in this study. Variants in grey sheet were novel variants detected in this study
Position	κ-CN variants
	A	A1	A1.1	A2	A2.1	A2.2	A3	A4	A4.1	A5	A5.1	A5.2	AI1	B	B2	B3	B3.1	B3.1.1	B4	B5	B6	B7	C	D	D1	E	E1	E2	E3	F1	F2	G1	G2	G2.1	G2.2	G2.3	G2.4	H	H1	H2	H2.1	H2.1.1	I	J	K
10	Arg																														His
41	Asn	Ser	Ser																																Ser
66	Val																																												Ala
97	Arg					His																	His	His	His							Cys
104	Ser										Ala									Ala																Ala			Ala				Ala
122	Ile						Val												Val
135	Thr		Ile		Ile																	Ile										Ile		Ile				Ile	Ile	Ile	Ile	Ile
136	Thr			Ile	Ile	Ile								Ile	Ile	Ile	Ile	Ile	Ile	Ile	Ile	Ile	Ile					Ile																Ile
148	Asp													Ala	Ala	Ala	Ala	Ala	Ala	Ala	Ala	Ala	Ala		Ala		Ala			Val			Ala	Ala	Ala	Ala	Ala
149	Ser								Phe			Phe						Phe																								Phe
153	Ile									Phe	Phe	Phe			Thr		Phe	Phe											Phe												Phe	Phe
155	Ser																				Gly					Gly	Gly	Gly	Gly															Arg
160	Asn							Tyr	Tyr		Tyr					Tyr	Tyr	Tyr											Tyr								Tyr			Tyr	Tyr	Tyr
AI1: The amino acid sequence not change.

## Sheet: Supplementary Table S9
Supplementary Table S9. Amino acid exchanges and position within the mature protein of α-LA variants in Bos genus. Variants in green sheet were known variants detected in this study. Variants in grey sheet were novel variants detected in this study
Position	α-LA variants
	B	B1	B2	B3	B3.1	A	C	D	E	E1	E2	F
10	Arg				Gln	His/Gln				Gln	Trp	Trp
39	Gln	Lys
41	Ile								Val	Val	Val
47	Arg		Asn
64	Asp			Asn	Asn
65	Gln							His
?1	Asp						Asn
?1: Information not avaibalbe

## Sheet: Supplementary Table S10
Supplementary Table S10. Amino acid exchanges and position within the mature protein of β-LG variants in Bos genus. Variants in green sheet were known variants detected in this study. Variants in grey sheet were novel variants detected in this study.
Position	β-LG variant
	B	B1	B1.1	B2	B2.1	A	A1	A2	A2.1	A3	C	D	E	E1	E2	F	G	H	I	J	K	W
28	Asp						Asn
45	Glu									Gln		Gln
50	Pro														Ser	Ser
53	Asp							Asn	Asn					Asn
56	Ile		Leu		Leu																	Leu
59	Gln										His
63	Asn
64	Gly			Asp	Asp	Asp	Asp	Asp	Asp	Asp								Asp
70	Lys																	Asn
78	Ile								Val					Val			Met
92-104																					Complete exchange1
105-178																					Deleted2
88	Asn
108	Glu																		Gly
118	Ala	Val	Val			Val	Val	Val	Val	Val								Val
126	Pro																			Leu
129	Asp															Tyr
158	Glu												Gly	Gly	Gly	Gly	Gly
Complete exchange1: β-LG K is caused by a frameshift insertion causing a complete exchange of the protein sequence from AA 92 to 104
Deleted2: β-LG K is caused by a frameshift insertion induce premature stop codon and the mutated protein is shortened

[truncated: 7 more sheets: Supplementary Table S11, Supplementary Table S12, Supplementary Table S13, Supplementary Table S14, Supplementary Table S15, Supplementary Table S16, Supplementary Table S17]
